# Supplementary material for: A Sizer model for cell differentiation in Arabidopsis thaliana root growth
Source: Mol Syst Biol. 2018 Jan 11;14(1):e7687. doi: 10.15252/msb.20177687 (PMC5787709; doi:10.15252/msb.20177687)
Supplement: Supplementary file 2 — Table EV1 [file MSB-14-e7687-s002.xls]

## Sheet: Table EV1
Table EV1. Number of plants analyzed
Day	WT			bri1-116			pRPS5a:BRI1:GFP; bri1-116
	epidermis		cortex	epidermis		cortex	epidermis	cortex
1	17		-	-		-	14	-
2	25		-	10		-	27	-
3	48		32	26		19	38	29
4	34		-	53		-	32	-
5	32		-	51		-	34	-
6	35		30	37		25	27	17
8	36	22	-	36	24	-	35	-
10	29		-	29		-	28	-

## Sheet: Caption
Table EV1. Number of plants analyzed
