# Supplementary material for: A Sizer model for cell differentiation in Arabidopsis thaliana root growth
Source: Mol Syst Biol. 2018 Jan 11;14(1):e7687. doi: 10.15252/msb.20177687 (PMC5787709; doi:10.15252/msb.20177687)
Supplement: Supplementary file 3 — Table EV2 [file MSB-14-e7687-s003.xls]

## Sheet: Table EV2
Table EV2. Quantitative characterization of stationary root growth in the epidermis and cortex files of WT Col-0 primary roots.
				Quantitative value
								p-value
Trait		Symbol & definition	How extracted	epidermis		epidermis	cortex	Wilcoxon rank sum test
				day 8		days 6-10	day 6	epidermis -cortex day 6
				Approach 1	Approach 2	Approach 1	Approach 1
				n=36	n=22	n=100	n=30
A	Number of cells in the meristematic zone		Extracted	23	21.5	23	25
			(Fig. 1C)	26	24.5	26	29.5*	p-value: 0.0036
				30	28.5	30	37
				26.2±0.8	25.1±0.9	26.2±0.5	31.1±1.3	25.9±0.7
B	Number of cells in the elongation zone		Extracted	10	11	10	9
			(Fig. 1C)	12	15	11	10	p-value: 0.58
				14	16	14	13
				12.3±0.7	14.2±0.9	11.8±0.4	10.7±0.7	11.1±0.5
C	Elongation factor in the meristematic zone		Extracted	1.0148	1.018	1.0092	1.0033
			(Fig. 1C)	1.0196	1.032	1.0195	1.0077	p-value: 0.052
				1.0332	1.041	1.0308	1.0141
				1.0215±0.0019	1.029±0.003	1.0209±0.0013	1.0103±0.0020	1.0164±0.0023
D	Elongation factor in the elongation zone		Extracted	1.217	1.174	1.221	1.246
			(Fig. 1C)	1.248	1.211	1.259	1.272	p-value: 0.61
				1.305	1.261	1.318	1.371
				1.257±0.012	1.223±0.013	1.274±0.009	1.264±0.046	1.293±0.017
E	Length of stem cell (µm)		Extracted	6.35	5.94	6.21	6.09
			(Fig. 1C)	7.03	6.44	7.03	6.82
				7.78	7.01	7.86	7.47
				7.15±0.24	6.73±0.24	7.13±0.14	6.77±0.21
F	Length of first meristematic cell (µm)			5.67	7.1	5.77	7.6
			Measured	6.87	8.5	7.03	9.1*
				8.42	10.4	8.73	9.8
				7.25±0.25	8.7±0.4	7.40±0.22	8.9±0.4
G	Length of last meristematic cell (µm)		Extracted	10.9	11	10.8	7.8
			(Fig. 1C)	13.1	12.8	13	9.2
				16.3	19.9	15.5	11.4
				13.5±0.7	14.9±1.2	13.4±0.4	9.7±0.4
H	Length of last meristematic cell			11	12.8	10.9	8.9
	(µm)		Measured	13.6	16.7	13.8	11	p-value: 0.074
				16.7	21	16.8	13.2
				15±5	16.7±1.3	14±4	16.2±4.8	13.7±0.7
I	Length of last elongated cell (µm)			144	163	127	138
			Measured	175	178	175	187	p-value: 0.65
				207	198	216	212
				173±11	185±8	175±6	172±10	166±11
J	Length of last elongated cell (µm)			155	174	157	138
			Computed	217	210	205	172
				268	245	239	196
				202±7	171±9	200±7	163±11
K	Meristematic activity (number of cells produced per day) (1/day)				23.9
			Computed	34.3±2.8	32.9	33.9±1.2	34.6±2.6
					38
					33.2±2.1
L	Cell division rate per cell at the meristem (1/(cells*day))				1.02
			Computed	1.30±0.11	1.36	1.29±0.06	1.1±0.1
					1.6
					1.36±0.10
M	Cell elongation rate at the elongation zone (1/day)				5.2
			Computed	7.8±0.7	6.6	9.4±2.9	9.2±0.8
					7.8
					6.5±0.4
N	Overall elongation rate (cells/day)				68.7
			Computed	96±10	83.6	96.4±2.2	98±11
					109.5
					88±6
O	Time in the elongation zone (day)				0.336
			Computed	0.36±0.04	0.379	0.353±0.023	0.31±0.03
					0.611
					0.46±0.04
P	Length of the elongation zone (µm)		Measured	629	927	709	439
				1002	1043	937	739	p-value: 0.52
				1204	1311	1140	871
				924±72	1120±50	910±61	683±50	764±51

## Sheet: Caption
Table EV2. Quantitative characterization of stationary root growth in the epidermis and cortex files of WT Col-0 primary roots. In the Symbol column, subindexes 1 and 2 stand for the data and formulae of Approach 1 and 2, respectively. Brackets stand for averages of the n values indicated for each approach. The values of Rroot1,2 of Table S5 were used. Formulae involving ldiff,j used the measured…
