# Supplementary material for: A Sizer model for cell differentiation in Arabidopsis thaliana root growth
Source: Mol Syst Biol. 2018 Jan 11;14(1):e7687. doi: 10.15252/msb.20177687 (PMC5787709; doi:10.15252/msb.20177687)
Supplement: Supplementary file 4 — Table EV3 [file MSB-14-e7687-s004.xls]

## Sheet: Table EV3
			Parameter values
			Cortex			Epidermis
Trait		Parameter	WT	WT+ 1μMPAC	WT+ 5μMPAC	WT	bri1-116	Generic	Generic
		p	9	4.3	3.8	6.2	5.15	6.62	7.0
Elongation rate		Δ	1.5	1	1	1	1	1	1.5
relong	(1/day)	σ	0.1	0.1	0.1	0.5	0.1	0.05	0.5
Production rate		p	33	15	11	28	18	33	34
		Δ	5	3.5	3.5	5	5	6	8
Rprod	(1/day)	σ	Rprodj/100	Rprodj/100	Rprodj/100	Rprodj/20	Rprodj/100	Rprodj/10	Rprodj/20
Length of last meristematic cell		p	13.5	12	10	13	11.5	13.5	13
		Δ	3	2	2	3	2	3	3
l0	(μm)	σ	0.1	0.1	0.1	0.5	0.1	1	0.5
	Ruler: L0 (μm)	p	680	520	330	910	370	690	830
		Δ	270	120	90	320	120	150	350
Threshold	Sizer: ldiff0(μm)	p	190	155	120	210	120	175	190
		Δ	60	30	30	55	40	38	70
	Timer: T0 (day)	p	0.3	0.59	0.65	0.45	0.45	0.38	0.38
		Δ	0.01	0.01	0.01	0.03	0.01	0.01	0.03
Figure			Fig.3	Fig. 6	App. Fig. S16	Fig. 2, Fig. S4B-F	App. Fig. S13	Fig. 1, App. Figs. S4A, S5-S7	App. Figs. S8-S10, S17, S18

## Sheet: Caption
Table EV3. Parameter values used for simulations, according to 'Parameter values in the computational models' section within 'Materials and methods' The dynamics of each cell within the same simulated root had parameter values (𝑝ij for any parameter 𝑝 of cell 𝑖 in simulated root 𝑗) extracted from the same probability distribution for all cells, which was assumed as Gaussian with mean-value specif…
