# Supplementary material for: A Sizer model for cell differentiation in Arabidopsis thaliana root growth
Source: Mol Syst Biol. 2018 Jan 11;14(1):e7687. doi: 10.15252/msb.20177687 (PMC5787709; doi:10.15252/msb.20177687)
Supplement: Supplementary file 5 — Table EV4 [file MSB-14-e7687-s005.xlsx]

## Sheet: Table EV4
Col-0 epidermis (n=1000 simulated data and n=121 root data)
	Ruler	Timer	Sizer
rEZ	0.3707	0.3528	0.3023
lmax	0.06427	0.4144	0.149
LEZ	0.05639	0.01754	0.04891
NEZ	0.098	0.1346	0.06547
Rgrowth	0.7279	0.4535	0.6338
Col-0 cortex (n=1000 simulated data and n=30 root data)
	Ruler	Timer	Sizer
rEZ	0.2217	0.2257	0.2357
lmax	0.6927	0.9826	0.3948
LEZ	0.5517	0.8726	0.4711
NEZ	0.1152	0.1898	0.1602
Rgrowth	0.3219	0.3616	0.4579
bri1-116 (n=1000 simulated data and n=126 root data)
	Ruler	Timer	Sizer
rEZ	0.5359	0.5604	0.6734
lmax	0.3587	0.2066	0.7382
LEZ	0.5359	0.5604	0.7626
NEZ	0.9591	0.7791	0.4892
Rgrowth	0.1267	0.3397	0.1416
Col-0+1µM PAC (n=1000 simulated data and n=28 root data)
	Ruler	Timer	Sizer
rEZ	0.8402	0.8301	0.8619
lmax	0.7688	0.2529	0.9267
LEZ	0.2912	0.1907	0.6671
NEZ	0.5582	0.2144	0.8567
Rgrowth	0.1947	0.03213	0.1825
Col-0+5µM PAC (n=19 simulated data and n=19 root data)
	Ruler	Timer	Sizer
rEZ	0.4699	0.4699	0.4523
lmax	0.5832	0.297	0.1814
LEZ	0.5063	0.665	0.8175
NEZ	0.2255	0.2555	0.2755
Rgrowth	0.2115	0.8329	0.1025

## Sheet: Caption
Table EV4. p-values obtained from Wilcoxon rank-sum test applied for each phenotypic trait indicated when comparing the simulated values of the trait (for each model) with the values of the same trait in single roots. Parameter values for simulations were chosen such that all the p-values for all traits were p-value>0.01. We checked that for the simulated data depicted in figures, which correspon…
