# Supplementary material for: A Sizer model for cell differentiation in Arabidopsis thaliana root growth
Source: Mol Syst Biol. 2018 Jan 11;14(1):e7687. doi: 10.15252/msb.20177687 (PMC5787709; doi:10.15252/msb.20177687)
Supplement: Supplementary file 6 — Table EV5 [file MSB-14-e7687-s006.xls]

## Sheet: Table EV5
Table EV5. Quantitative values of the phenotypical cell traits, both morphological and dynamical, for bri1-116 and pRPS5a:BRI1:YFP;bri1-116, derived using Approach 1 ( for days 6, 8 and 10, in the epidermal file and day 6 in the cortex) and Approach 2 (for day 8 in the epidermal file).
				Quantitative value
				epidermis		epidermis	cortex
Trait		Symbol & definition	How extracted	days 6-10		day 8	day 6
				Approach 1	Approach 1	Approach 2	Approach 1	Approach 1
				n=102	n=90	n=24	n=25	n=17
				bri1-116	pRPS5a: BRI1:YFP; bri1	bri1-116	bri1-116	pRPS5a: BRI1:YFP; bri1
A	Number of cells in the meristematic zone		Extracted	17	22	16	23	27
				19.0* (p-value: 8.0E-20)	23.0*(p-value: 0.0004)	18.50*(p-value:1.7E-5)	25.00* (p-value:0.0034)	28 (p-value:0.186)
			(Fig. 4D)	21.8	27	20	26	30
				19.7±0.4	24.3±0.4	18.67±0.78	25.24±0.85	28.06±0.74
B	Number of cells in the elongation zone		Extracted	6	10	7	7	10
				8.0*(p-value=3.27E-14)	11,5(p-value:0.35)	9.0*(p-value:3.4E-5)	8.0*(p-value:0.005)	13.0*(p-value:0.018)
			(Fig. 4D)	9	14	11	10	17
				7.9±0.3	12.3±0.3	9.0±0.6	8.24±0.49	13.6±0.9
C	Elongation factor in the meristematic zone		Extracted	1.009	1.01	1.004	1.005	1.002
				1.018 (p-value=0.41)	1,023 (p-value: 0.57)	1,014 (p-value:0.033)	1,007 (p-value:0.55)	1,014 (p-value:0.52)
				1.027	1.033	1.026	1.018	1.022
			(Fig. 4D)	1.0197±0.0013	1.023±0.002	1.018±0.003	1.012±0.022	1.014±0.003
D	Elongation factor in the elongation zone		Extracted	1.253	1.2	1.233	1.204	1.189
				1.323*(p-value=8.5E-6)	1,255(p-value:0.235)	1.301*(p-value: 0.0027)	1,248 (p-value:0.405)	1,242 (p-value:0.055)
				1.429	1.292	1.359	1.377	1.281
			(Fig. 4D)	1.360±0.023	1.254±0.008	1.313±0.024	1.31±0.03	1.248±0.016
E	Length of stem cell		Extracted	6.18	6.05	6.013	5.17	5.11
	(µm)			6.98	6.64	6.965	5.52*	5.58*
				7.42	7.47	8.088	6.07	6.31
			(Fig. 4D)	6.92±0.10	6.76±0.11	6.99±0.27	5.69±0.19	5.72±0.22
F	Length of first meristematic cell (µm)			5.92	6.27	8.26	6.49	6.39
			Measured	7.36	7.17	9.44	7.61*	7.27*
				8.81	8.49	10.57	8	8.83
				7.43±0.19	7.37±0.17	7.52±0.21	7.7±0.4	7.4±0.3
G	Length of last meristematic cell		Extracted	9.17	11.93	9.38	6.88	7.39
	(µm)			10.21*	9.77	9.77*	7.87*	8.35
				12.67	14.83	11.93	9.38	9.52
			(Fig. 4D)	11.09±0.28		10.8±0.6	8.19±0.33	9.24±0.68
H	Length of last meristematic cell			9.66	10.47	8.88	8.44	9.73
	(µm)		Measured	12.03*	13.42	11.19*	10.21*	10.58
				14.17	17.14	13.43	11	12.89
				12.3±0.3	14.1±0.5	11.6±0.8	9.9±0.4	11.2±0.8
I	Length of last elongated cell			67.6	134.8	77.6	53.5	147.9
	(µm)		Measured	97.9*(p-value=1.9E-11)	173,5(p-value:0.57)	91.0*(p-value:1.28E-10)	76.5*(p-value:1.66E-10)	184,8 (p-value: 0.96)
				146.7	219.5	108.9	92.1	193.1
				112.5±4.9	178.6±6.2	96.0±5.8	72.8±4.9	178.4±7.0
J	Length of last elongated cell		Computed	68.5	129.1	81.5	40.9	136.4
	(µm)			90.1*	178.7	100.1*	61.7*	145.7
				134.2	228.9	127.6	75	178.1
				108.6±5.4	180.8±6.6	104.4±7.4	60.5±4.6	159.3±10.7
K	Meristematic activity (number of cells produced per day) (1/day)					11.45
			Computed	18.8±1.9	33.1±2.5	16.34*	29.1±2.6	33.1±1.9
						20.69
						17.7±1.6
L	Cell division rate per cell at the meristem (1/day)					0.69
			Computed	0.95±0.09	1.37±0.12	0.84*	1.15±0.11	1.18±0.08
						1.17
						0.96±0.09
M	Cell elongation rate at the elongation zone (1/day)					3.34
			Computed	5.8±0.7	7.5±0.7	3.76*	7.6±0.9	7.3±0.6
						6.36
						4.7±0.5
N	Overall elongation rate (1/day)					26.44
			Computed	46±6	91±9	35.08*	63±9	100±10
						46.61
						38±3
O	Time in the elongation zone (day)					0.34
			Computed	0.43±0.05	0.37±0.03	0.59	0.28±0.03	0.41±0.04
						0.78
						0.59±0.06
P	Length of the elongation zone		Measured	266	722	344	208	705
	(µm)			341* (p-value:7.3E-20)	827(p-value:0.16)	410* (p-value: 1.01E-12)	229*(p-value:3.93E-8)	745 (p-value:0.55)
				471	989	491	293	786
				399±21	867±25	412±27	244±15	803±48

## Sheet: Caption
Table EV5. Quantitative values of the phenotypical cell traits, both morphological and dynamical, for bri1-116 and pRPS5a:BRI1:YFP;bri1-116, derived using Approach 1 ( for days 6, 8 and 10, in the epidermal file and day 6 in the cortex) and Approach 2 (for day 8 in the epidermal file). In the Symbol column, subindexes 1 and 2 stand for the data and formulae of Approach 1 and 2, respectively. Brac…
