# Supplementary material for: A Sizer model for cell differentiation in Arabidopsis thaliana root growth
Source: Mol Syst Biol. 2018 Jan 11;14(1):e7687. doi: 10.15252/msb.20177687 (PMC5787709; doi:10.15252/msb.20177687)
Supplement: Supplementary file 7 — Table EV6 [file MSB-14-e7687-s007.xls]

## Sheet: Table EV6
Table EV6. Comparison between the size of the meristematic zone defined by our criteria and the division zone, marked by the fluorescence expression domain of pRP5Sa promoter
pRP5Sa:BRI1:YFP;bri1	MZ cell number	YFP domain cell number
Day 3	21 ± 4	20 ± 2
Day 6	22 ± 4	23 ± 2
Day 8	24 ± 5	23 ± 3

## Sheet: Caption
Table EV6. Comparison between the size of the meristematic zone defined by our criteria and the division zone, marked by the fluorescence expression domain of pRP5Sa promoter. The numbers are very similar, suggesting that the defined meristem zone overlaps with the real zone of divisions in the epidermis.
