# Supplementary material for: A Sizer model for cell differentiation in Arabidopsis thaliana root growth
Source: Mol Syst Biol. 2018 Jan 11;14(1):e7687. doi: 10.15252/msb.20177687 (PMC5787709; doi:10.15252/msb.20177687)
Supplement: Supplementary file 8 — Table EV7 [file MSB-14-e7687-s008.xls]

## Sheet: Table EV7
Table EV7. Quantification of root growth in the stationary regime
Trait	Symbol & definition	How extracted	Quantitative value
			WT		bri1-116	pRPS5a: BRI1:YFP; bri1
			Approach 1	Approach 2	Approach 1	Approach 1
Speed of root growth (µm/day)		Extracted from linear fitting		5940±319
			5936±307	4827	2121±126	5903±258
				5907
				7002

## Sheet: Caption
Table EV7. Quantification of root growth in the stationary regime. In Approach 1, the slope of the linear fitting of the average root length from n=20 roots, together with its error, assuming equal errors for all root length measurements, is indicated. The first row in Approach 2 shows the average of the n=22 slopes of the linear fitting each extracted from a root and the standard error of the me…
