# Supplementary material for: A Sizer model for cell differentiation in Arabidopsis thaliana root growth
Source: Mol Syst Biol. 2018 Jan 11;14(1):e7687. doi: 10.15252/msb.20177687 (PMC5787709; doi:10.15252/msb.20177687)
Supplement: Supplementary file 9 — Dataset EV1 [file MSB-14-e7687-s009.zip]

Archive with 21 entries (18 files):
- Dataset_EV1/
- Dataset_EV1/bri_all_days_for_automatic_sequence_approach_1_exp.xls
- Dataset_EV1/col_all_days_for_automatic_sequence_approach_1_exp.xls
- Dataset_EV1/pRP5_all_days_for_automatic_sequence_approach_1_exp.xls
- Dataset_EV1/bri_cortex_automatic_seq_exp.xls
- Dataset_EV1/col_cortex_automatic_seq_exp.xls
- Dataset_EV1/data_approach_2_day8_exp.xls
- Dataset_EV1/pRP5_cortex_automatic_seq_exp.xls
- Dataset_EV1/col_PAC_cortex_automated.xls
- Dataset_EV1/README_EV1.txt
- __MACOSX/
- __MACOSX/Dataset_EV1/
- __MACOSX/Dataset_EV1/._bri_all_days_for_automatic_sequence_approach_1_exp.xls
- __MACOSX/Dataset_EV1/._col_all_days_for_automatic_sequence_approach_1_exp.xls
- __MACOSX/Dataset_EV1/._pRP5_all_days_for_automatic_sequence_approach_1_exp.xls
- __MACOSX/Dataset_EV1/._bri_cortex_automatic_seq_exp.xls
- __MACOSX/Dataset_EV1/._col_cortex_automatic_seq_exp.xls
- __MACOSX/Dataset_EV1/._data_approach_2_day8_exp.xls
- __MACOSX/Dataset_EV1/._pRP5_cortex_automatic_seq_exp.xls
- __MACOSX/Dataset_EV1/._col_PAC_cortex_automated.xls
- __MACOSX/Dataset_EV1/._README_EV1.txt
