# Supplementary material for: A Sizer model for cell differentiation in Arabidopsis thaliana root growth
Source: Mol Syst Biol. 2018 Jan 11;14(1):e7687. doi: 10.15252/msb.20177687 (PMC5787709; doi:10.15252/msb.20177687)
Supplement: Supplementary file 9 — Dataset EV1 [file MSB-14-e7687-s009.zip › Dataset_EV1/bri_all_days_for_automatic_sequence_approach_1_exp.xls]

## Sheet: day 2
	1	2	3	4	5	6	7	8	9	10
	6.447	6.588	8.923	6.832	5.908	7.957	5.594	5.391	11.187	8.892
	9.978	9.448	12.242	9.562	4.57	10.847	7.467	6.131	11.748	6.832
	6.86	6.329	10.406	7.488	6.825	11.293	5.036	6.68	9.071	8.784
	8.439	7.733	10.174	9.446	6.161	12.631	11.262	6.375	8.982	4.924
	7.747	8.085	12.499	10.976	6.191	6.736	7.735	7.422	11.037	11.983
	9.608	8.26	9.373	10.335	10.909	7.461	6.567	8.134	7.717	10.056
	7.981	7.909	11.717	9.887	8.699	6.101	8.015	6.744	9.244	8.153
	8.755	7.733	14.06	11.485	7.971	5.345	6.481	6.622	10.011	7.559
	8.134	9.315	12.188	12.89	6.481	5.947	8.525	8.379	9.969	7.735
	7.279	7.911	7.998	11.482	10.864	4.999	6.017	4.265	8.699	7.565
	6.812	6.512	7.981	11.719	10.966	5.284	5.968	5.827	7.929	8.851
	9.653	7.909	12.732	11.485	9.562	4.519	5.275	6.892	7.354	12.308
	8.205	9.692	15.005	13.599	11.299	5.627	6.906	5.752	9.127	14.763
	8.022	9.668	14.302	12.656	10.093	4.45	6.273	9.782	11.016	10.2
	8.022	8.614	13.599	12.888	9.998	5.558	6.736	9.742	9.853	13.646
	12.597	10.722	14.559	13.365	7.94	6.397	8.086	10.806	14.887	9.744
	12.455	8.788	20.857	14.06	7.559	7.549	10.344	14.552	17.606	13.955
	13.642	8.795	22.029	13.61	7.39	8.379	11.796	21.597	24.037	24.821
	12.188	8.795	26.262	16.184	16.04	12.106	12.132	55.06	46.266	28.068
	11.542	8.803	35.384	18.585	19.333	10.344	14.867		62.653	42.915
	12.965	14.429		27.66	39.072	18.805	19.272		54.556	47.492
	14.296	15.53		27.183	49.9	20.928	19.865		66.216
	21.794	26.098		47.185		27.386	53.681
	31.635	28.931				69.72
	27.418	49.823
	42.889

## Sheet: day 3
	1	2	3	4	5	6	7	8	9	10	11	12	13	14	15	16	17	18	19	20	21	22	23	24	25	26
	6.924	8.015	9.379	8.015	10.754	6.327	8.402	6.669	10.65	6.194	7.63	6.006	5.92	12.091	8.202	7.948	4.797	8.941	7.844	5.306	11.975	7.633	6.025	10.279	12.82	8.642
	8.228	7.169	9.247	8.198	10.451	6.327	7.922	6.572	9.624	5.471	9.196	5.634	4.693	11.478	10.451	9.982	5.273	8.766	8.479	7.466	11.928	8.594	8.292	12.479	8.202	7.022
	7.572	3.515	11.444	6.006	7.86	7.86	7.713	8.558	8.222	7.487	6.926	6.288	6.447	9.464	8.255	10.791	5.66	11.029	8.332	5.617	10.818	8.683	8.52	7.546	9.842	6.025
	8.892	6.327	8.436	5.069	7.733	7.86	10.382	9.541	7.351	6.632	7.03	11.822	6.834	7.86	6.253	8.617	5.668	11.341	10.229	8.952	7.37	4.927	8.843	5.45	11.024	8.824
	7.34	6.327	10.065	10.708	11.951	7.733	10.09	10.815	6.975	7.525	9.895	7.513	11.432	8.965	6.92	8.583	6.531	8.167	10.02	8.887	5.968	5.471	9.619	7.05	9.619	6.164
	9.379	8.552	8.552	6.924	6.481	7.733	12.48	8.514	6.945	6.661	10.466	9.71	5.465	6.161	8.749	7.05	6.854	9.737	7.843	7.209	5.534	7.298	5.145	5.24	10.779	6.763
	7.34	6.327	7.733	6.924	7.169	5.624	9.634	9.058	6.288	9.352	8.894	8.824	4.652	7.382	7.546	6.174	4.559	4.818	8.404	7.541	4.54	5.629	5.914	4.55	9.247	5.624
	5.797	8.436	9.842	10.38	11.248	6.481	8.838	8.049	9.432	8.833	8.438	8.09	8.535	7.05	8.07	7.282	4.962	5.531	6.964	8.176	8.503	6.133	7.354	5.118	8.683	6.253
	5.797	7.03	11.248	8.494	14.763	10.545	9.74	11.165	6.474	7.278	7.214	9.247	8.704	5.802	5.722	7.759	4.559	9.535	7.025	7.858	6.032	6.8	5.858	8.597	8.683	9.608
	6.006	10.754	12.033	6.924	11.248	8.552	8.909	7.228	4.973	4.904	7.085	8.255	9.817	5.624	5.519	9.134	10.004	8.804	8.181	6.711	9.876	7.268	7.447	8.242	9.845	10.524
	5.118	7.733	9.942	4.218	9.139	9.842	8.699	8.794	9.147	4.926	6.838	9.853	10.302	4.745	5.986	9.919	5.345	10.321	7.225	6.818	8.366	5.745	6.714	4.321	8.699	14.109
	7.169	6.327	9.842	4.716	10.638	11.248	7.791	8.594	6.66	5.256	7.477	8.232	10.033	4.573	6.121	8.851	7.785	9.346	7.012	5.93	7.926	8.242	6.812	5.57	10.587	7.034
	5.624	6.327	18.981	8.198	14.06	6.327	9.766	9.323	6.967	10.014	5.169	7.268	8.997	5.299	4.366	7.608	6.371	8.7	9.304	5.768	9.392	4.779	4.831	9.379	11.172	6.093
	4.921	7.733	15.466	6.669	13.431	7.03	8.603	8.74	6.857	12.102	5.821	6.86	9.958	4.57	8.532	10.375	5.451	7.31	9.502	6.045	7.242	3.757	7.488	8.824	9.1	7.737
	7.733	4.921	21.09	5.354	13.431	11.248	8.449	9.821	9.773	9.188	6.692	7.765	13.838	9.867	6.214	9.492	8.503	8.445	9.854	7.832	7.941	4.225	4.745	10.574	11.54	6.093
	7.733	6.327	18.278	5.668	14.06	14.13	19.161	12.583	9.148	5.375	7.614	7.034	11.147	6.503	4.977	12.132	6.181	8.041	9.564	9.072	4.931	3.749	5.706	11.403	13.857	6.561
	6.327	10.754	22.54	5.354	19.684	12.654	24.422	16.738	8.162	7.522	7.093	6.8	10.212	5.448	9.666	9.166	6.906	7.721	7.514	6.234	6.573	4.71	5.24	11.594	15.087	5.858
	8.552	9.247	83.002	7.572	20.496	16.169	47.517	30.381	12.141	8.093	14.387	7.03	17.828	11.445	8.929	8.788	6.692	8.021	10.872	6.59	8.084	4.71	5.788	11.674	55.458	9.385
	7.733	9.842	99.856	7.238	18.399	16.872	124.409	65.26	42.779	18.525	17.222	8.053	16.727	11.315	8.327	10.267	7.86	7.839	10.462	11.196	10.595	4.693	5.354	13.024		7.733
	9.247	10.638		6.669	21.195	23.242	62.306	102.06	49.341	16.051	16.953	12.44	18.35	9.692	11.995	10.727	6.784	8.479	12.16	13.076	11.867	4.693	12.013	14.449		15.962
	15.466	20.387		13.133	59.821	37.319		58.602	63.93	24.324	25.835	28.199	28.295	11.822	9.448	10.406	7.709	5.627	11.348	13.482	10.899	8.981	12.619	19.956		11.024
	18.278	26.797		7.572	98.623	94.323				121.406	39.441	27.283	61.214	11.533	10.203	7.957	7.206	10.393	7.445	13.794	11.046	9.836	15.539	35.841		16.679
	12.654	33.405		11.594		85.249					56.051	40.791	86.983	13.696	9.497	8.443	8.525	11.488	10.33	13.171	12.126	7.169	18.642	84.027		31.443
	16.872	40.292		22.342		76.682					59.332	63.48	75.803	14.939	20.778	11.122	7.846	9.818	8.724	26.315	12.155	8.488	24.174			32.338
	45.695	42.274		27.988										29.56	17.987	8.206	16.375	11.408	9.505	28.381	9.692	15.81	35.715			38.283
	74.149			42.553										51.488	27.852	24.142	21.102	22.111	24.18	30.128	12.4	24.159	43.301			100.554
				87.198										77.965	30.196	35.678	17.398	27.986	24.683	34.409	27.681	36.094	91.146
															49.118	51.721	38.326	31.013	30.808	47.166	37.916	67.144	84.875
															69.012	84.05	34.644	42.617	39.03	48.825	51.135
															92.001	84.148	34.644	56.45	56.948	67.269	85.556
																109.985	124.705	88.275	80.934	54.957
																	87.893		103.292
																	82.553		88.155

## Sheet: day 4
	1	2	3	4	5	6	7	8	9	10	11	12	13	14	15	16	17	18	19	20	21	22	23	24	25	26	27	28	29	30	31	32	33	34	35	36	37	38	39	40	41	42	43	44	45	46	47	48	49
	10.545	9.458	8.436	7.86	7.03	7.169	10.011	9.825	5.986	9.662	6.832	8.185	7.751	8.502	9.25	5.389	8.881	8.281	9.446	6.467	9.047	7.494	6.258	6.445	7.63	6.845	4.474	6.234	5.668	7.83	5.866	6.047	4.408	5.124	9.244	4.889	9.762	11.514	5.267	7.31	9.093	5.842	8.776	7.284	6.101	4.943	4.008	7.03	6.337
	8.015	13.431	9.842	9.842	12.095	7.733	6.101	6.964	4.103	7.115	9.792	8.488	6.3	6.522	12.969	7.298	7.242	6.249	11.162	7.948	7.765	9.28	11.796	6.541	7.565	9.003	5.225	7.023	5.929	10.286	9.059	5.426	6.397	6.784	9.496	6.955	9.174	10.299	6.349	10.347	6.632	10.139	5.03	8.456	8.102	5.048	5.22	7.139	5.1
	11.444	8.198	7.86	6.327	9.432	8.436	3.977	6.349	9.589	7.358	13.754	8.449	6.131	8.033	7.269	8.656	5.991	10.023	7.173	9.275	6.174	9.557	7.93	8.015	8.048	9.236	6.874	6.892	6.688	8.031	4.505	6.28	6.736	6.131	8.871	9.878	4.6	6.625	6.964	5.679	6.241	6.241	6.753	4.466	7.137	9.766	9.474	8.969	6.174
	11.637	7.86	8.552	8.015	6.632	9.842	5.38	5.978	7.948	7.065	8.597	12.366	10.347	7.94	5.574	6.764	10.073	8.661	5.877	7.171	7.415	8.41	6.351	8.126	9.464	10.085	8.023	7.154	4.233	8.482	2.909	5.287	6.006	9.589	8.465	5.005	5.978	5.502	7.314	6.692	7.848	6.97	5.953	5.625	6.047	10.893	7.663	7.115	10.218
	9.166	7.03	7.733	7.572	5.069	9.247	5.38	7.05	7.508	7.092	8.53	10.101	9.006	11.732	6.546	7.014	10.626	6.291	7.502	8.333	7.017	7.316	10.004	7.673	9.42	11.085	8.126	7.344	6.241	7.604	4.404	6.329	6.692	4.886	5.877	5.94	4.749	9.394	7.969	9.25	8.57	8.096	7.223	8.908	8.57	6.747	6.093	10.117	9.33
	9.166	7.572	6.327	10.451	7.03	9.247	7.467	10.546	8.956	7.532	10.597	7.557	5.243	5.519	6.116	9.792	8.104	8.373	10.209	5.118	5.976	6.997	5.109	9.295	7.461	5.818	4.826	7.549	5.377	8.97	8.747	7.24	6.28	6.101	4.779	5.157	6.161	9.295	10.405	7.549	9.668	8.29	8.639	8.908	8.831	8.185	8.372	5.858	6.329
	7.604	9.766	7.03	10.065	6.288	7.86	4.68	9.316	5.033	8.255	6.435	6.578	5.947	6.191	5.928	5.14	7.272	5.918	10.672	8.74	5.46	9.037	6.448	7.456	6.715	4.896	5.225	7.085	8.26	10.065	7.31	5.8	5.842	8.532	7.821	6.24	4.222	7.206	10.932	6.229	8.031	12.005	6.707	11.836	8.05	7.325	9.948	8.321	5.635
	8.809	9.792	6.327	8.552	5.668	10.638	5.217	10.423	5.205	6.331	5.643	7.279	5.947	4.732	6.155	5.076	6.251	5.908	7.929	8.312	8.452	8.17	6.681	6.736	7.461	6.669	5.287	8.451	6.679	9.006	4.247	9.479	11.171	9.652	7.733	7.748	5.145	7.979	10.061	6.784	10.676	5.908	6.154	7.776	7.785	8.871	11.505	12.663	6.857
	9.766	6.924	4.921	7.34	7.03	9.139	5.583	11.6	6.388	6.097	8.954	7.998	5.679	5.205	6.94	6.198	5.513	9.419	10.82	8.503	7.565	7.004	7.549	7.282	7.358	5.516	7.448	8.283	4.573	5.627	6.368	8.816	9.166	6.139	8.721	6.817	6.681	6.414	10.159	6.214	8.962	5.842	5.649	7.745	9.12	7.981	11.357	7.502	8.789
	9.166	7.604	7.733	10.236	7.86	9.139	8.262	7.225	6.874	7.499	7.981	7.532	7.727	8.965	6.768	6.382	7.887	8.389	6.812	9.825	6.89	7.246	8.238	8.379	9.744	7.017	6.692	6.825	4.394	5.505	9.615	6.349	8.614	7.565	7.034	6.578	7.957	8.142	11.492	5.585	7.971	13.022	6.152	11.308	10.085	9.1	12.046	9.151	10.546
	9.432	7.604	6.327	7.34	7.238	8.436	5.516	7.214	7.576	7.967	6.812	5.9	4.425	9.08	7.138	7.776	5.725	6.833	9.411	11.425	8.628	7.409	6.068	8.696	7.085	5.929	6.462	6.653	4.573	9.059	5.842	5.549	8.64	11.476	5.863	6.28	8.676	7.206	8.671	8.355	10.987	12.439	6.167	8.099	12.36	12.56	6.211	8.67	9.275
	8.494	7.572	9.942	9.792	6.924	8.696	8.482	7.415	7.208	11.492	5.643	6.366	5.722	7.721	7.535	6.487	4.657	8.168	8.67	8.816	8.619	8.503	7.63	7.059	6.588	6.273	10.454	6.06	4.042	8.74	6.825	4.745	7.214	11.067	5.629	6.394	5.976	6.181	8.803	10.442	8.655	13.479	9.417	7.079	10.676	11.444	8.784	7.279	9.722
	6.924	9.562	10.638	9.379	6.481	6.327	5.818	8.268	7.783	8.784	6.561	7.676	4.519	8.656	9.241	7.465	4.681	9.472	8.465	11.562	9.673	8.206	6.139	12.616	5.097	5.414	7.508	5.797	5.986	6.181	5.357	7.206	6.89	10.299	5.9	5.877	5.866	7.614	7.156	9.594	5.947	9.956	9.744	7.872	10.225	11.674	10.64	6.561	7.917
	7.169	6.481	7.733	8.228	7.169	9.842	6.131	7.225	12.202	7.034	6.327	6.566	6.191	8.232	7.029	6.517	6.235	9.491	8.923	8.962	7.917	9.037	7.94	9.974	9.992	7.93	11.006	7.721	5.46	7.783	6.917	7.225	6.863	9.125	5.858	7.054	7.282	6.31	5.451	14.07	8.092	10.411	5.718	8.502	11.194	14.546	10.347	9.608	8.273
	8.696	7.238	6.327	8.892	9.247	4.218	4.716	9.673	10.734	6.561	6.812	11.674	4.45	9.858	5.574	9.076	7.571	7.141	7.957	8.482	10.791	8.096	7.137	12.28	9.652	8.033	8.206	10.813	9.848	6.964	6.481	8.092	6.524	14.228	12.42	5.998	5.337	8.327	6.371	11.336	5.757	11.978	5.275	8.962	7.392	9.166	10.962	7.502	8.351
	17.785	6.924	6.327	10.913	9.792	7.169	6.606	9.668	11.429	10.545	7.905	6.164	11.684	7.483	5.037	7.429	6.931	6.52	15.217	8.826	10.772	9.601	10.837	13.812	9.526	10.864	10.79	8.726	7.917	6.863	5.491	7.206	7.032	11.724	11.248	8.952	6.349	7.893	9.282	10.727	5.474	13.013	10.355	8.502	7.246	10.871	10.727	11.521	10.813
	10.754	6.924	7.03	11.594	9.792	7.733	4.408	13.625	11.951	10.82	8.905	5.161	6.91	10.383	5.829	8.984	7.312	6.676	13.133	7.576	12.348	7.117	8.803	10.207	7.238	10.757	10.69	12.835	8.092	9.464	6.149	7.382	7.259	12.695	10.079	9.015	6.618	6.04	10.299	9.666	3.902	9.706	9.944	8.766	5.287	8.917	12.891	11.258	9.396
	13.522	7.572	5.624	13.338	12.136	7.03	5.616	22.672	12.479	12.475	11.953	13.754	5.549	10.393	7.882	10.704	10.621	13.507	10.374	6.91	12.831	4.861	10.837	13.098	13.454	10.29	9.047	9.844	7.657	16.097	8.416	5.81	8.465	14.48	14.576	9.978	8.033	4.999	13.568	11.775	3.867	5.802	9.57	8.305	9.448	14.363	12.964	8.202	10.344
	24.765	18.278	13.357	15.176	32.612	7.03	5.118	48.403	11.956	10.101	19.69	15.812	13.737	9.668	5.574	12.327	8.447	12.429	15.074	12.83	11.808	8.518	10.267	24.432	9.073	12.106	7.677	10.582	12.404	11.342	5.124	11.822	6.505	10.145	19.92	11.414	8.465	5.81	11.686	10.568	7.24	8.56	6.803	10.381	11.594	11.719	20.208	8.683	10.409
	17.799	16.23	18.278	17.119	71.034	11.951	5.842		17.583	22.075	45.724	18.923	25.135	9.673	10.835	12.031	10.659	18.946	22.623	12.383	19.691	7.783	9.762	24.294	9.196	12.147	8.998	7.259	19.384	10.375	6.999	13.298	14.94	13.133	31.364	7.765	6.524	6.154	12.319	14.429	5.722	9.42	9.036	11.38	11.133	13.123	27.374	15.466	16.379
	29.66	18.074	20.387	23.028		12.136	6.006		22.672	31.036	129.175	15.786	36.387	11.586	13.85	17.111	9.995	16.153	29.137	11.775	16.169	14.461	6.791	27.102	8.509	13.442	9.57	7.687	15.834	21.528	5.273	14.921	13.939	32.363	67.492	6.448	8.803	6.715	10.061	15.291	13.606	11.611	9.517	16.967	13.472	13.06	44.295	17.809	17.157
	45.781	41.815	31.439	56.521		16.872	6.484		30.315	47.391		22.281	63.272	17.481	12.94	20.663	23.356	16.67	52.048	15.286	41.305	10.121	7.917	33.924	10.731	10.383	14.834	18.308	21.08	29.735	9.526	18.416	19.412	50.108	116.52	8.209	9.562	9.492	10.405	13.01	15.27	12.626	8.086	19.752	25.513	18.981	65.733	19.986	20.578
	72.44	111.183	67.726	114.053		12.654	8.262		71.086	98.889		51.066	127.871	17.754	11.572	21.79	25.003	17.084	79.208	30.437	38.675	13.232	12.513	36.476	13.727	24.668	13.598	28.648	21.477	34.608	8.887	17.134	13.898	50.969	74.559	8.203	9.174	9.692	12.309	26.622	9.102	19.888	9.139	19.217	24.439	36.39	116.845	64.912	19.916
	117.022		156.151	95.489		17.003	10.511		147.111	191.392		93.763		36.883	10.395	26.315	30.293	27.641	120.171	36.215	54.499	24.611	12.03	110.619	12.905	27.31	20.55	30.376	56.548	52.763	8.109	22.696	13.894	79.794		9.697	9.512	10.663	11.822	41.901	12.775	18.574	7.825	50.636	81.093	46.867	86.547	107.62	35.643
				150.719		38.196	32.735							56.24	21.627	68.768	35.72	29.306		65.591	132.162	31.83	24.119	89.908	28.156	53.309	23.645	45.707	138.326	84.357	8.031	27.862	21.757	118.635		11.161	7.657	9.006	12.136	78.385	11.895	31.148	9.933	50.022	141.071	45.274		121.731	101.388
						61.768	123.541							75.964	24.81	148.724	82.751	71.787		139.8	107.708	48.998	26.177		29.009	75.927	40.4	55.73	128.538	135.53	12.498	24.803	35.242	79.287		12.806	13.133	8.979	10.813	113.508	14.663	37.715	9.497	111.012		86.123			180.49
						104.508									31.717		83.654	88.849		119.826		68.593	48.406		62.781	128.884	80.587	152.55	121.475		13.338	29.58	33.013			23.403	12.873	13.884	26.936	134.273	13.239	90.886	14.688	103.678					137.114
															37.909		117.027	159.268				110.981	37.32		66.466	148.757	113.672	211.937			14.997	34.007	54.146			33.191	21.318	20.611	34.648	148.335	54.248	177.659	22.306	154.841
															51.585		111.161	157.838				155.161	71.244		109.814		150.937				25.472	40.949	63.555			42.586	23.369	55.199	76.305		98.947	149.013	19.652	103.208
															151.919		156.848						117.074		118.941						24.536	54.427	67.373			41.323	35.891	56.996	97.822		127.383	96.534	38.047
															293.619																43.185	175.24	199.945			72.881	42.152	88.837	135.503				57.603
																															69.278					159.371	57.647	132.31	114.925				88.092
																															91.164						75.383	206.486	105.82				121.862
																																					115.773	130.454
[truncated: 4 more columns]

## Sheet: day 5
	1	2	3	4	5	6	7	8	9	10	11	12	13	14	15	16	17	18	19	20	21	22	23	24	25	26	27	28	29	30	31	32	33	34	35	36	37	38	39	40	41	42	43	44	45	46	47	48	49
	10.59	5.204	9.058	7.722	4.791	10.638	9.003	9.139	10.37	6.152	8.104	7.625	5.821	6.39	8.262	5.616	6.892	4.012	6.397	9.329	6.375	9.44	6.817	14.017	6.812	5.788	6.796	7.687	7.662	8.452	6.396	6.481	6.305	7.447	7.154	7.877	7.219	7.085	7.709	5.109	6.512	8.296	5.115	7.508	5.293	7.801	9.782	4.341	6.288
	3.935	5.714	8.885	8.866	7.309	9.139	5.491	6.481	10.428	8.037	10.059	6.772	5.668	9.615	7.87	9.795	7.171	7.246	9.848	9.633	9.845	4.896	7.71	5.57	8.871	6.435	4.808	6.187	7.05	5.031	6.747	5.933	4.745	9.619	8.4	5.015	5.009	11.229	6.017	5.299	6.969	4.8	5.157	5.986	5.225	7.409	4.918	5.124	8.05
	4.855	5.733	7.572	11.682	10.989	7.34	5.965	5.069	9.734	5.597	8.444	7.715	6.616	7.93	6.371	5.802	6.522	9.705	9.394	8.374	7.358	6.727	10.344	6.006	8.022	8.175	6.796	8.202	10.461	6.187	6.084	8.232	5.118	10.12	7.05	6.187	6.435	8.063	5.692	5.986	7.677	6.688	7.616	6.727	4.121	7.291	6.017	3.89	6.866
	4.657	6.594	3.921	9.013	6.883	5.624	7.473	7.34	6.862	7.026	6.946	5.558	5.24	4.563	8.756	5.451	6.953	6.606	7.246	7.046	6.702	9.804	7.325	7.354	4.921	5.788	7.8	8.344	7.298	8.242	5.877	5.745	6.669	10.772	7.41	7.687	7.298	8.355	4.481	7.137	6.139	6.89	7.238	8.333	3.634	6.214	11.438	3.89	6.188
	5.335	6.56	2.666	7.855	5.513	6.327	7.604	8.892	5.064	8.03	6.645	8.509	6.991	4.896	6.653	7.565	6.906	5.821	6.692	7.41	5.161	6.445	5.542	6.669	5.155	6.006	9.118	5.069	7.264	6.481	5.634	5.863	8.185	7.804	7.59	9.562	7.065	8.238	4.999	5.999	7.389	7.565	7.677	8.017	5.2	4.251	7.532	4.114	10.44
	8.509	5.638	6.476	7.761	3.739	4.921	8.581	8.228	5.565	7.456	5.532	8.223	4.446	6.997	7.342	5.8	6.068	6.234	4.949	7.981	7.929	5.649	6.396	7.708	4.921	7.115	8.063	8.438	10.638	7.188	5.745	6.599	7.676	6.047	10.101	10.802	11.27	5.474	3.519	6.857	5.827	6.414	7.708	11.032	6.818	5.635	5.273	4.178	5.147
	4.634	5.142	6.871	5.57	3.707	9.139	9.166	8.228	6.078	4.614	9.435	5.603	5.928	5.892	6.139	9.844	10.754	6.288	5.002	6.578	7.546	8.102	6.961	5.287	5.354	6.084	7.877	6.368	8.517	6.536	7.59	9.4	6.164	5.764	9.285	9.435	6.327	10.423	4.397	5.451	4.011	9.768	6.65	7.154	5.336	4.826	9.15	5.169	3.2
	5.232	6.534	4.705	7.518	8.267	4.921	9.166	9.379	6.725	4.526	7.267	5.733	5.059	10.203	7.004	6.505	5.968	9.693	5.457	7.998	5.663	5.624	7.182	9.789	3.126	8.67	7.758	4.563	7.358	6.396	9.166	8.202	7.264	4.64	7.447	6.599	6.812	5.978	5.109	4.57	7.34	10.568	6.187	5.874	4.943	7.065	7.279	4.749	8.709
	4.955	7.754	6.887	5.893	6.23	4.921	9.139	9.379	5.765	8.298	5.538	8.728	7.676	6.791	6.017	7.225	5.118	10.928	5.908	7.821	10.38	6.388	8.788	9.942	3.991	8.805	5.928	8.115	8.022	9.015	10.754	8.255	8.749	10.802	7.513	6.481	5.974	5.377	6.068	5.46	8.572	7.735	7.36	11.642	7.893	6.414	7.382	5.414	5.512
	8.021	7.531	5.776	6.611	7.845	5.624	8.809	8.552	5.814	10.228	6.44	8.923	6.375	5.929	4.902	8.656	7.169	9.565	7.93	9.608	6.714	5.866	6.445	11.674	3.984	7.139	6.967	5.169	10.345	8.202	11.492	9.478	7.513	7.444	6.566	6.133	5.745	4.758	8.831	6.857	8.443	7.926	7.448	8.892	5.262	6.681	8.924	9.169	8.139
	6.391	7.449	5.505	9.959	9.585	7.733	8.494	7.03	4.195	8.744	7.931	8.776	7.86	7.514	5.474	8.795	6.154	9.562	5.895	10.843	5.764	7.291	8.905	12.409	4.225	5.928	7.546	4.394	10.079	6.578	6.8	6.366	9.151	7.874	6.536	7.513	7.513	4.425	7.83	7.565	8.088	7.733	6.596	6.524	4.335	7.282	9.859	8.443	9.381
	8.353	5.561	6.168	9.187	8.253	6.327	6.006	8.696	7.316	10.905	7.023	9.716	7.354	5.284	10.29	9.154	7.94	10.574	6.101	11.542	8.009	5.976	9.023	12.914	7.279	7.929	8.311	9.401	10.011	7.971	8.205	7.276	6.599	7.687	7.532	7.447	8.517	9.341	11.429	8.086	7.268	9.141	6.761	7.246	5.722	7.206	10.434	7.963	8.126
	8.953	6.269	7.419	10.686	9.22	4.921	4.716	9.247	6.905	11.173	8.768	9.044	6.747	11.336	12.128	10.722	7.032	10.183	5.457	12.674	6.396	8.092	10.077	12.429	6.8	8.374	7.564	8.033	12.013	8.917	7.298	7.325	6.599	7.737	5.161	6.763	10.12	6.857	11.424	7.214	7.741	8.262	9.049	6.761	8.508	5.986	9.77	7.801	7.079
	11.029	7.905	9.135	13.165	8.841	7.34	9.432	6.481	8.811	8.478	9.109	12.143	10.295	10.582	9.666	10.772	7.557	10.019	5.668	11.504	7.127	7.911	8.618	9.151	4.693	12.973	8.08	8.866	7.127	10.335	5.629	5.643	10.313	7.219	5.629	4.943	8.282	8.086	9.881	6.04	7.382	7.382	10.174	13.568	9.71	5.493	13.019	7.751	8.556
	10.267	7.854	7.514	12.124	8.348	10.754	10.913	7.86	13.062	5.65	9.707	12.893	10.638	8.206	7.741	6.761	7.214	8.892	5.81	10.782	7.188	6.329	9.845	9.385	3.281	11.801	8.67	6.91	6.616	8.285	9.376	5.57	8.67	9.662	10.82	7.279	7.115	7.514	9.316	5.109	7.385	7.559	10.556	12.117	7.456	4.015	14.54	5.319	8.69
	7.933	9.823	6.43	13.033	7.28	8.228	9.792	10.236	13.882	7.758	7.837	17.039	13.599	8.614	9.146	8.153	5.8	14.374	5.493	13.828	13.447	5.624	11.719	9.842	7.268	12.846	10.095	7.282	11.044	6.561	10.079	5.57	7.502	7.86	10.903	5.41	6.528	13.386	11.26	10.142	7.39	8.965	10.969	16.786	6.688	7.109	14.375	6.327	5.157
	10.462	8.474	11.782	12.379	7.249	7.86	6.669	8.552	17.675	17.882	7.03	15.275	8.488	8.965	10.2	15.46	7.917	16.283	6.214	15.978	12.185	5.976	12.663	10.321	6.327	13.243	9.573	6.791	11.272	5.395	10.71	7.169	12.829	9.015	9.151	9.329	7.971	11.605	12.703	10.949	10.522	8.277	11.019	13.087	7.5	10.056	12.676	10.722	9.736
	15.274	7.868	9.546	14.465	8.368	6.327	6.669	8.696	16.046	21.846	7.089	14.047	13.39	6.327	11.248	18.537	10.032	13.081	10.29	20.154	11.969	5.46	16.671	12.888	7.737	15.702	11.031	7.34	12.302	13.357	9.611	6.824	8.215	8.491	16.644	9.853	6.31	9.668	10.909	12.28	8.126	8.438	8.788	18.095	13.123	7.225	9.776	9.856	7.906
	12.924	7.033	4.852	17.989	10.939	5.797	7.86	9.842	20.272	20.75	8.832	15.452	10.12	10.29	7.765	26.477	10.393	13.409	5.668	20.165	21.38	4.233	15.585	11.016	13.359	18.068	10.461	13.574	7.79	11.024	11.036	7.708	8.67	11.634	9.373	7.219	5.187	10.551	9.57	11.397	8.348	7.03	16.697	21.787	11.141	7.24	13.709	13.889	7.396
	13.529	13.735	8.394	43.288	11.363	7.169	6.006	16.169	26.912	75.557	8.196	23.215	11.634	7.846	15.865	39.334	9.692	13.427	5.929	36.333	31.462	4.745	27.564	18.77	10.087	25.778	10.69	12.849	7.219	11.336	13.175	7.276	17.589	7.41	7.971	7.557	8.923	9.154	13.755	11.515	9.385	16.349	6.825	52.126	17.885	8.086	13.741	13.007	7.989
	10.029	14.675	12.25	74.283	24.74	15.028	13.577	17.701	46.331	59.926	19.394	33.26	21.371	14.997	20.23	81.942	8.965	31.823	12.95	52.629	46.839	9.673	27.177	40.775	10.555	30.536	18.091	10.813	13.664	11.831	15.962	7.729	22.808	6.111	21.794	8.215	10.011	14.464	15.116	11.622	14.635	15.005	9.257	75.423	16.707	13.362	32.392	25.969	11.368
	19.405	23.92	20.042	65.289	47.188	14.83	16.457	22.671	59.18	103.468	23.558	51.321	37.637	12.927	39.051		17.607	37.68	8.443	69.812	83.323	14.94	68.307	52.516	17.209	59.528	20.03	10.073	17.575	10.79	24.839	6.832	22.984	7.219	25.127	14.793	9.931	6.512	17.782	20.683	15.819	18.281	6.922	107.546	16.347	13.186	48.301	30.417	10.668
	28.744	25.475	19.851		80.212	23.028	19.609	27.641	103.141		29.387	72.31	42.346	24.241	72.378		18.42	56.486	9.08		131.613	16.264	76.007	96.917	17.418	49.012	17.164	10.727	22.087	11.016	33.275	11.272	23.668	11.575	43.301	13.72	9.051	6.715	25.318	24.726	36.307	17.199	15.027		14.459	12.889	59.587	56.31	12.591
	62.839	30.91	55.245		177.597	24.271	22.693	52.321			31.421	126.121		30.49			28.888	121.626	21.85		227.803	13.236	96.036	152.264	18.607	98.893	23.761	10.932	15.304	12.221	31.167	10.855	37.512	16.919	48.764	15.123	9.19	19.691	49.573	58.666	48.259	24.269	13.431		25.71	11.253	75.186	92.839	12.557
	83.663	30.171	65.581			39.525	28.138	62.043			41.768			28.836			36.22	103.964	26.904		243.118	11.881	115.738		29.794	130.427	33.627	10.546	24.223	24.606	31.98	26.396	78.157	15.092	81.726	15.296	11.044	15.261	95.367	64.343	111.567	24.142	20.219		25.778	11.078	125.325	109.239	20.856
	66.536	42.695	69.232			47.185	35.991	168.843			62.037			49.566			129.415		31.004			22.999			42.699	110.487	40.54	24.656	45.314	66.202	32.441	36.204	92.511	13.73	79.239	29.549	12.366	55.19		124.487	147.52	96.188	17.865		57.425	10.772	140.644	138.207	21.936
			120.169			58.366	96.005				60.163			62.919					83.834			26.497			53.223		116.97	25.156	101.532	113.479	99.391	58.142	76.221	31.717		33.082	32.612	79.781			135.339	156.333	48.15		66.034	20.741			58.666
			204.104			176.42	104.848							80.666								50.037			82.519		114.764	35.594	89.078	200.36	183.732	97.303	160.586	83.097		52.961	47.641	150.215				124.558	97.172		69.498	30.621			93.289
							122.91															43			120.849			60.595		265.352		128.278		155.599		74.092	104.783	143.048				99.628	153.28			39.199			99.484
							126.807															128.779			107.427			63.139						166.218		148.518							169.427			55.787
							207.018																					79.277																		88.21
																																														59.069
																																														117.17
																																														123.674
																																														87.367
																																														118.509
[truncated: 2 more columns]

## Sheet: day 6
	exp 1	exp 1	exp 1	exp 1	exp 1	exp 1	exp 1	exp 1	exp 1	exp 6	exp 6	exp 6	exp 6	exp 6	exp 6	exp 3	exp 3	exp 3	exp 3	exp 3	exp 5	exp 5	exp 5	exp 5	exp 4	exp 4	exp 4	exp 4	exp 4	exp 2	exp 2	exp 2	exp 2	exp 2	exp 2	exp 2	exp 2
	1	2	3	4	5	6	7	8	9	10	11	12	13	14	15	16	17	18	19	20	21	22	23	24	25	26	27	28	29	30	31	32	33	34	35	36	37
	7.527	8.24	8.217	7.477	5.846	8.547	7.259	7.251	8.296	10.178	8.237	4.687	5.53	10.872	6.73	4.18	5.407	8.171	5.819	4.294	3.316	7.054	8.809	10.321	8.838	6.764	12.375	6.636	7.461	5.124	6.187	5.139	7.557	6.368	6.669	3.985	9.28
	8.744	13.076	11.284	8.337	6.728	6.546	5.099	8.534	7.479	11.69	8.63	9.788	6.558	8.445	7.231	6.029	5.168	8.211	9.108	6.896	10.622	8.053	7.677	7.86	5.892	8.494	10.924	6.481	6.935	8.845	11.969	4.876	7.733	10.535	6.084	4.008	9.697
	8.474	4.804	9.842	7.979	8.1	8.693	9.006	13.377	6.444	6.184	10.322	7.774	7.706	7.063	5.36	6.528	6.124	9.165	7.583	8.25	8.97	13.058	8.962	8.597	5.986	7.87	5.745	6.191	9.181	7.63	9.947	7.477	6.204	11.397	7.046	6.091	7.074
	4.411	5.215	5.519	8.074	8.466	3.904	7.467	12.396	6.12	6.112	10.153	8.191	5.04	12.609	5.874	5.598	6.322	8.252	5.651	8.402	10.535	7.513	12.546	9.329	7.549	9.115	5.41	5.53	9.768	8.894	7.188	9.65	8.015	9.512	10.406	8.29	7.212
	3.883	7.565	5.002	8.235	7.824	4.216	7.924	9.924	6.762	13.221	6.811	7.722	4.102	8.702	5.997	7.005	8.346	8.097	9.043	8.321	6.606	6.097	10.065	7.34	9.724	9.792	6.204	8.202	6.151	4.952	7.79	6.4	6.71	7.259	5.702	10.857	8.871
	8.323	5.685	9.169	6.797	8.48	7.666	6.951	11.666	6.483	6.788	5.044	8.02	7.444	7.518	7.516	7.72	6.088	7.458	8.321	7.861	5.217	7.906	12.08	10.672	8.004	8.696	6.832	7.662	7.979	6.761	6.204	7.79	10.672	9.379	5.745	6.149	5.976
	5.481	6.967	7.706	6.964	10.751	11.214	6.037	6.407	4.541	5.945	5.684	9.675	7.26	5.724	6.631	8.04	5.011	5.778	4.82	6.382	7.231	7.499	11.384	7.05	8.29	6.567	10.401	8.094	8.29	5.679	7.358	5.266	7.447	6.337	9.608	4.974	7.604
	6.269	5.035	8.85	7.869	5.328	5.523	6.022	6.608	9.871	6.93	7.019	5.625	10.661	6.37	6.328	6.373	6.891	7.323	4.668	7.184	5.225	8.203	9.166	6.747	5.46	10.69	11.338	7.572	7.206	5.908	7.572	5.788	6.599	7.206	8.449	5.895	6.933
	5.523	2.525	12.105	9.477	4.845	7.143	7.819	13.786	8.004	7.826	12.965	5.882	7.475	8.438	4.571	4.835	6.258	6.126	5.028	6.279	7.004	8.618	8.443	5.516	7.214	10.598	9.411	10.095	7.909	7.059	7.219	10.095	6.599	7.225	4.831	5.267	9.166
	5.584	4.282	10.029	7.528	5.247	4.548	4.933	11.063	10.264	8.072	9.831	6.668	4.801	6.648	12.097	4.391	5.574	5.502	6.433	7.919	5.668	11.253	6.503	4.092	6.154	11.037	8.151	8.228	7.565	6.562	7.268	9.356	7.05	6.017	4.921	10.574	9.923
	5.931	3.22	6.76	7.808	6.38	8.427	6.928	11.248	10.295	4.513	12.161	8.41	8.183	12.476	5.954	7.664	5.918	5.846	7.338	6.212	6.854	10.902	6.857	8.09	7.741	9.692	7.676	8.755	6.91	8.273	10.44	7.856	8.228	5.493	8.67	7.801	6.337
	7.378	5.063	7.312	8.014	6.453	5.509	5.73	10.582	8.717	8.024	9.647	6.815	9.04	11.154	5.304	5.443	7.919	9.414	7.621	7.141	5.895	10.959	10.734	6.164	6.366	9.497	7.447	6.71	5.448	9.006	9.139	8.642	6.31	5.627	10.79	8.655	5.491
	8.919	3.513	7.038	10.101	6.138	8.232	10.09	13.29	10.956	10.385	12.418	5.913	7.872	12.588	11.693	5.144	6.057	8.404	6.241	5.443	8.929	8.371	8.979	7.564	12.033	9.666	11.053	8.67	7.741	8.031	9.478	8.022	6.812	5.451	11.287	8.063	10.783
	4.284	7.422	4.863	9.985	7.266	8.228	6.197	12.307	10.066	11.043	10.663	8.116	7.444	14.41	10.029	3.884	7.143	13.068	5.489	8.383	8.998	9.612	14.965	8.954	10.218	7.4	10.545	8.821	8.29	4.519	10.843	7.821	7.41	7.032	8.439	7.291	11.232
	4.569	5.814	9.311	6.801	5.739	7.345	7.655	12.489	13.284	8.906	14.295	6.905	7.063	23.506	9.544	6.21	5.299	12.574	6.104	7.454	8.826	8.673	8.445	6.892	10.909	7.039	10.548	8.305	7.735	10.96	12.429	7.276	12.597	6.874	8.08	6.616	10.121
	7.703	5.837	8.118	8.183	11.469	9.338	6.965	17.447	11.671	8.451	12.684	17.173	6.116	24.85	10.117	7.763	4.961	8.211	6.875	10.753	10.617	16.756	5.493	8.134	13.186	7.733	10.555	8.305	7.917	11.978	12.941	13.522	17.202	6.588	9.942	7.034	11.784
	7.379	8.033	13.626	7.525	11.026	7.586	10.872	16.394	10.55	7.858	21.658	22.021	8.076	37.025	14.166	6.365	7.582	10.31	11.555	9.32	9.448	14.776	5.978	8.202	11.796	8.97	8.436	7.929	10.056	11.565	21.387	10.941	15.323	6.445	6.665	5.205	15.601
	12.163	7.384	13.667	9.411	11.993	11.715	9.336	18.436	9.79	12.028	23.893	26.715	5.865	69.178	14.231	8.419	9.327	8.134	10.73	12.424	8.525	15.403	3.515	7.499	7.909	12.849	9.373	7.268	8.788	14.793	18.514	8.468	16.039	13.007	12.528	6.653	13.232
	12.011	7.038	15.353	6.812	12.476	14.59	9.767	32.7	13.313	14.06	22.969	34.378	11.501	66.976	14.337	7.492	7.684	10.36	11.493	12.575	20.008	26.195	7.735	7.065	13.749	10.734	9.385	14.157	15.658	13.002	46.413	16.306	17.718	15.47	18.865	6.503	13.749
	14.457	5.917	15.054	8.295	11.944	14.115	10.533	52.665	34.974	15.739	31.204	62.219	14.366	97.646	11.751	12.765	8.11	8.073	10.877	16.929	17.772	42.929	7.05	12.732	11.346	21.62	8.908	18.453	19.16	17.406	95.153	13.879	21.123	15.124	19.285	12.896	12.202
	19.395	6.381	12.762	12.089	26.55	24.81	17.7	85.031	65.336	15.176	55.27	90.858	13.203		27.983	15.602	5.598	18.367	12.28	22.357	14.997	62.008	14.48	13.69	12.829	27.622	18.05	28.172	18.299	18.346		10.903	24.91	26.368	19.734	15.579	9.594
	19.694	6.347	26.527	15.623	11.676	32.375	19.485		182.035	17.96	76.107		20.746		38.945	20.955	8.729	19.724	10.907	47.425	33.295		16.705	14.312	11.777	29.128	18.045	36.204	19.158	15.651		30.496	85.136	24.996	21.873	12.513	16.355
	55.877	12.177	36.723	16.598	10.446	32.307	24.038			16.738	86.388		18.428		85.504	23.967	7.918	16.201	29.447	68.245	47.991		19.511	24.893	13.955	23.53	19.217	75.227	18.012	20.757		45.499	134.199	33.942	72.766	13.928	29.647
	67.953	9.671	58.813	15.773	27.187	71.538	26.668			19.954			15.751		120.891	40.863	9.502	22.259	65.675	83.654	74.083		25.836	28.601	14.438	30.877	22.267	160.887	23.985	20.739		45.014		57.656	118.541	17.677	28.877
	75.665	10.341	131.788	18.097	52.224		56.857			18.545			41.269			49.554	6.847	58.081	122.76				30.956	38.607	23.523	91.068	21.813		19.543	25.154		54.204		65.912		24.68	34.885
	99.564	22.982		24.981	98.876		58.421			44.718			64.698			92.848	9.627	46.96	99.097				45.18	47.433	19.622		26.02		55.435	48.683				85.703		23.925	104.719
	199.881	24.081		38.283			61.277			94.099			81.164			127.626	8.574	65.3					70.937	59.881	30.585		73.582		89.987	80.308						28.836
		28.416		71.306						99.335			51.095				13.374	112.547					83.675		40.102		123.955		197.307							30.352
		41.413		50.689													10.717						98.129		40.798											69.296
		80.84		88.212													15.911								53.511											60.928
				86.879													28.732								92.104											127.671
																	30.429								152.123
																	47.674								162.081
																	72.237								193.612
																	86.181								143.001
																	81.855

## Sheet: day 8
	exp 1	exp 1	exp 2	exp 2	exp 2	exp 2	exp 2	exp 2	exp 2	exp 2	exp 2	exp 2	exp 3	exp 3	exp 3	exp 3	exp 3	exp 4	exp 4	exp 4	exp 4	exp 4	exp 4	exp 7	exp 7	exp 7	exp 7	exp 7	exp 7	exp 7	exp 6	exp 6	exp 6	exp 6	exp 6	exp 6
	2	3	4	5	6	7	8	9	10	11	12	13	14	15	16	17	18	19	20	21	22	23	24	25	26	27	28	29	30	31	32	33	34	35	36	37
	11.63	9.302	11.265	6.224	7.903	9.094	6.887	4.624	6.183	4.765	7.589	8.923	5.752	7.649	8.879	4.714	5.994	5.221	7.578	8.79	5.931	7.485	8.799	4.662	9.35	11.26	7.458	7.127	5.502	9.666	12.274	5.365	8.285	8.29	6.131	4.192
	11.469	6.847	11.276	5.836	7.501	6.805	10.103	5.579	5.78	6.645	5.886	10.087	6.171	7.791	6.908	6.141	5.912	6.782	5.863	10.136	5.939	7.791	9.318	4.634	9.481	8.228	7.929	4.501	6.293	11.997	8.91	4.103	11.442	7.94	7.085	5.46
	5.438	5.881	8.173	11.955	7.264	6.738	14.005	7.407	8.039	7.441	7.416	10.409	11.54	6.901	6.562	6.786	7.737	6.619	6.658	9.766	6.453	6.286	7.559	6.866	4.637	7.477	10.271	7.321	7.314	11.881	5.337	3.93	10.313	5.892	8.998	7.838
	5.098	6.113	8.915	5.855	7.727	7.845	9.43	4.57	5.831	9.982	6.333	6.981	5.641	8.447	7.77	5.426	6.145	10.315	5.666	7.431	7.417	6.628	6.728	7.246	7.984	9.57	7.188	6.331	4.924	9.652	9.025	6.211	10.708	8.273	5.986	7.18
	7.142	5.723	6.098	4.905	6.602	4.818	8.838	7.685	6.225	12.594	7.319	6.839	5.24	6.548	5.451	8.149	5.515	13.115	7.068	7.455	6.833	8.643	9.114	6.221	8.46	8.206	6.4	13.31	6.632	6.484	8.015	6.588	9.27	6.653	6.337	7.801
	7.202	4.852	7.798	5.923	6.578	3.715	6.974	8.46	7.552	9.328	8.354	7.045	6.224	6.671	3.868	8.318	7.789	8.931	8.293	6.558	8.184	8.261	8.583	6.228	8.411	6.618	6.31	9.329	5.036	5.818	9.396	5.451	7.971	7.065	8.086	6.503
	10.91	6.185	10.701	5.149	8.322	8.597	7.699	8.411	7.773	7.391	7.606	7.137	5.338	7.646	9.138	7.518	7.776	6.846	8.461	6.979	5.603	8.641	6.019	3.863	7.74	6.414	5.287	6.865	7.085	7.508	8.656	5.978	8.981	5.493	8.612	7.39
	4.892	3.537	8.801	5.596	10.805	7.091	9.694	6.107	10.092	8.472	9.879	8.073	5.522	10.565	6.616	6.291	9.608	8.387	10.438	7.574	7.214	10.443	6.105	6.927	9.147	5.273	9.542	7.864	6.581	5.895	8.443	6.445	10.698	6.874	11.085	7.909
	6.384	6.535	6.402	6.41	9.67	7.959	9.154	4.847	7.212	8.559	8.319	10.291	5.915	9.613	7.62	5.192	7.283	9.066	7.884	9.713	5.27	8.023	7.331	4.201	7.735	5.284	6.747	8.023	6.241	7.477	7.741	7.282	11.135	5.999	13.239	7.565
	9.044	5.897	5.988	6.347	8.63	7.596	7.503	4.922	8.039	7.943	6.919	8.434	5.716	9.136	7.853	5.275	7.583	7.966	7.275	7.841	7.446	8.482	6.484	3.503	10.3	7.039	6.832	8.038	6.151	6.139	6.863	7.382	9.679	5.448	5.999	14.429
	6.289	8.473	10.727	4.552	8.836	9.844	14.186	6.453	7.114	7.066	7.384	9.402	4.712	8.74	9.945	5.9	6.523	7.198	6.638	9.022	6.644	5.878	10.013	6.225	8.944	9.316	9.045	6.079	11.728	7.246	12.132	6.503	8.321	8.153	9.724	8.26
	6.12	7.273	6.406	4.622	11.689	6.557	13.92	6.651	5.62	9.49	6.423	8.313	4.563	11.844	7.281	7.224	5.883	8.764	5.538	8.371	8.445	7.197	4.532	3.021	7.262	7.741	8.784	12.005	8.41	5.947	11.161	7.83	7.03	6.349	7.957	8.092
	12.695	7.086	3.641	5.98	10.507	7.733	12.898	6.906	7.485	10.432	7.517	9.383	6.166	11.144	7.718	6.739	7.459	10.081	7.99	9.182	13.335	8.448	7.921	7.569	8.443	8.619	5.395	7.34	8.949	5.109	10.218	7.214	10.568	10.902	8.655	6.31
	7.92	5.042	5.422	9.104	6.903	9.338	21.453	9.107	6.304	10.115	8.693	7.641	9.242	6.866	8.7	9.064	6.319	10.142	9.173	7.816	10.295	8.68	5.589	6.456	7.031	5.8	7.115	6.665	7.508	8.096	7.282	8.438	12.732	7.751	8.379	6.512
	7.841	8.702	6.935	7.523	6.166	15.01	39.798	15.209	5.178	11.351	9.788	10.157	7.772	6.165	14.834	14.981	4.919	10.793	10.064	10.369	15.564	9.048	11.662	7.437	6.682	8.908	6.435	9.316	12.674	7.076	8.97	6.366	16.169	6.964	9.968	9.396
	8.165	7.956	9.592	9.022	12.621	13.104	54.015	11.921	8.646	15.117	12.315	12.754	8.687	12.908	13.144	12.083	8.682	14.956	12.267	13.35	10.761	9.669	10.132	4.671	7.875	7.733	6.628	8.465	11.912	10.237	8.795	4.934	15.482	5.8	8.619	8.307
	8.412	6.23	8.739	8.936	12.639	13.593	81.614	13.991	8.127	12.809	8.625	12.309	8.838	13.06	13.599	13.715	7.547	13.245	8.679	11.539	10.131	9.089	13.907	8.611	9.235	11.014	8.321	6.948	11.617	10.142	9.762	5.797	17.121	5.635	13.805	10.69
	14.171	9.107	8.76	10.36	12.792	12.513	104.142	11.353	7.272	17.367	9.371	11.007	10.096	13.349	13.252	10.985	7.212	16.549	8.584	10.587	12.906	8.7	12.614	7.448	10.985	7.971	8.09	11.287	9.621	8.726	8.612	6.329	14.809	5.46	10.315	6.653
	8.039	14.195	19.521	11.371	27.999	31.029		15.713	8.27	15.599	17.889	10.048	10.599	27.953	30.997	16.07	8.101	15.558	17.605	9.765	9.127	10.59	11.949	5.5	11.24	6.578	6.86	12.713	11.51	11.083	9.146	6.854	20.399	10.568	8.518	7.032
	20.3	12.875	34.773	29.037	50.813	45.144		13.132	10.355	33.211	13.531	21.235	28.596	51.479	45.257	12.786	9.78	32.588	14.076	21.191	11.129	10.626	12.304	7.744	9.699	11.336	5.702	11.699	9.898	10.727	10.024	12.659	34.928	10.902	11.229	5.299
	26.04	14.309	22.704	41.241	55.905	74.317		18.081	11.436	41.436	12.501	22.244	41.344	55.978	74.239	18.055	10.75	41.122	13.33	22.402	17.681	11.983	11.459	8.128	9.968	14.296	6.164	18.141	18.408	11.249	9.531	10.019	37.988	9.2	12.229	8.979
	28.093	15.933	29.185	66.005	53.591	109.861		16.254	13.311	26.26	30.799	25.428	66.001	53.875	110.211	15.627	12.661	25.509	31.348	24.542	17.193	14.656	10.645	14.033	9.689	15.466	5.702	15.36	21.027	6.761	11.997	8.452	99.491	12.323	22.369	7.783
	37.125	18.588	58.866		64.11	60.816		18.604	28.666	49.219	56.342	41.338		63.669	60.861	18.895	28.712	48.97	56.052	40.994	13.605	16.135	23.396	7.105	9.613	25.084	5.177	24.017	22.232	10.926	13.349	9.374	54.459	16.73	20.257	6.761
	50.028	16.064	113.889		67.524			47.31	23.818	69.411	81.154	76.143		67.807		47.389	24.334	69.024	80.768	75.626	28.038	19.271	19.027	6.794	8.33	25.52	14.83	21.557	30.71	10.999	22.864	11.085		19.712	21.823	5.999
	91.478	29.146	180.487					102.08	67.072	67.121	122.086	144.247				101.539	67.475	66.913	121.524	144.485	39.758	17.345	28.666	9.955	10.982	22.732	10.353	33.886	36.708	10.962	33.176	12.138		14.498	15.374	10.171
		63.101						107.198			92.096					106.691			92.251		30.805	33.685	31.527	7.187	23.573	49.212	11.717	34.226	54.154	19.642	80.392	25.732		26.182	32.418	10.582
		105.359									79.4								79.057		47.247	43.13	32.974	14.575	22.389	81.317	14.793	82.102	66.051	16.345	114.517	29.552		22.85	36.029	9.95
																					58.615	58.044	38.441	11.827	40.632	85.786	19.004	88.26	96.04	15.658	149.941	31.718		31.813	43.728	7.971
																					71.805	44.695	75.738	17.323	41.192	106.386	23.931	138.469	155.123	19.747		52.403		41.654	73.506	19.312
																					107.418	49.274	127.8	14.458	46.58		23.109	146.444	239.014	43.938		87.026		71	79.824	19.991
																					175.503	95.693	136.109	14.255	108.255		61.163	160.509	222.336	42.049				61.682		18.072
																						80.429	259.288	17.455	80.633		151.235			47.909						23.872
																						160.786	242.332	23.506	109.748		278.361			92.988						52.667
																						135.257		28.559	138.556		156.546			177.429						66.439
																						182.604		53.553	100.788					174.675						90.762
																								86.971	132.727											147.39
																								122.762
																								191.657
																								245.776

## Sheet: day 10
	exp 1	exp 1	exp 1	exp 2	exp 2	exp 2	exp 2	exp 2	exp 2	exp 2	exp 2	exp 2	exp 7	exp 7	exp 7	exp 7	exp 4	exp 4	exp 4	exp 4	exp 6	exp 6	exp 6	exp 6	exp 6	exp 3	exp 3	exp 3	exp 3
	1	2	3	4	5	6	7	8	9	10	11	12	13	14	15	16	17	18	19	20	21	22	23	24	25	26	27	28	29
	10.659	8.09	7.321	11.42	8.53	7.766	9.821	10.245	5.918	7.098	8.872	9.696	9.925	7.382	8.949	9.59	5.355	5.24	6.71	7.154	6.812	5.491	5.302	7.142	7.444	6.055	6.579	4.829	7.345
	9.752	6.097	10.374	12.379	12.172	6.455	10.258	8.001	7.761	5.596	12.092	9.025	7.293	10.146	12.184	9.003	7.163	7.676	6.093	5.474	5.928	5.466	7.05	8.094	8.242	6.032	7.721	13.592	6.39
	4.651	6.561	8.198	11.277	6.905	6.943	7.035	10.23	10.837	11.057	9.047	5.873	7.18	11.53	5.794	8.435	8.699	5.821	9.931	7.705	7.276	8.198	9.947	8.52	9.947	8.111	10.635	6.099	8.285
	4.808	7.747	5.203	10.411	8.354	12.147	4.776	9.961	5.557	5.636	12.373	7.579	7.594	10.954	5.735	10.149	6.461	7.804	9.19	10.44	6.084	7.358	5.203	7.05	12.689	7.68	10.446	6.52	8.271
	8.4	10.782	6.025	10.725	6.247	8.42	6.028	11.153	6.453	5.997	10.101	10.925	6.86	11.441	9.812	9.02	7.148	8.124	8.311	9.833	4.779	7.971	6.536	7.41	4.507	9.547	10.446	9.432	9.984
	9.945	8.439	11.26	7.115	5.362	6.898	5.2	8.158	12.23	6.835	6.931	6.561	5.76	12.698	7.621	13.54	8.954	10.358	7.86	7.957	5.009	8.594	7.219	6.616	5.702	9.304	13.135	8.23	7.753
	8.923	9.151	9.376	7.041	6.66	8.575	6.814	6.407	7.055	5.357	7.823	6.429	6.83	11.249	8.402	10.577	7.66	8.858	8.022	8.262	4.71	8.285	6.665	6.447	11.103	8.164	9.863	8.895	8.895
	10.855	7.03	9.573	11.203	8.565	10.441	11.06	4.596	8.267	4.646	7.909	7.614	5.431	9.867	9.625	10.323	10.532	7.804	7.092	8.532	7.399	8.923	7.127	5.858	11.674	5.239	9.532	8.691	6.235
	10.174	6.71	9.478	9.214	8.867	8.018	9.046	5.12	5.746	5.079	12.837	5.792	5.515	8.9	5.66	8.489	9.969	7.676	4.927	7.624	8.552	8.07	7.399	6.396	10.672	4.954	10.539	9.221	8.544
	10.835	9.679	9.611	14.658	6.522	10.129	8.873	5.687	9.368	6.6	12.032	9.697	5.58	9.526	5.86	6.366	10.077	7.219	8.981	6.845	9.562	6.31	10.48	10.48	8.784	5.86	8.68	10.444	8.021
	11.717	8.517	8.699	8.45	5.935	9.307	10.758	5.152	7.04	8.344	7.193	9.749	10.587	9.881	9.538	7.3	9.226	7.354	9.376	11.403	11.202	5.266	8.285	9.496	12.329	6.099	9.288	8.44	7.564
	12.262	7.325	8.683	6.428	8.175	8.152	9.458	4.327	11.078	6.948	6.727	9.877	10.033	6.404	7.612	10.348	9.239	11.54	11.036	11.331	14.621	8.151	8.053	10.011	10.144	6.293	8.146	6.658	7.233
	12.097	8.923	6.599	11.876	8.163	13.368	6.959	3.904	6.318	8.87	8.165	7.58	10.664	7.812	7.409	7.774	7.262	10.589	9.187	13.568	6.204	5.634	9.139	10.095	10.209	5.627	5.786	9.7	8.48
	15.562	10.406	8.439	8.121	7.846	7.736	17.652	7.601	6.412	11.612	9.825	9.45	10.938	7.042	10.491	11.346	10.451	13.796	14.559	8.063	7.092	5.974	10.311	12.455	8.721	6.534	8.65	7.881	7.491
	11.784	9.608	12.44	7.44	8.131	9.848	19.227	7.857	7.907	7.706	8.26	9.184	9.67	7.907	9.027	14.235	8.709	8.494	11.988	9.693	8.215	7.41	10.672	12.619	9.653	12.529	7.994	5.542	6.935
	12.684	11.25	11.214	9.216	8.466	8.714	15.359	9.966	6.532	6.928	10.382	9.456	5.786	6.192	8.941	8.146	9.648	8.4	14.536	12.284	6.327	10.313	14.913	11.88	13.131	10.798	6.717	4.691	4.904
	12.106	17.512	14.763	6.649	8.191	9.415	15.782	8.954	10.556	10.779	7.895	8.862	10.563	9.069	8.021	11.224	9.27	12.973	15.473	9.73	8.683	9.931	9.619	15.114	13.642	9.566	8.405	7.531	11.127
	20.575	20.435	14.342	16.482	5.97	16.718	33.753	6.846	10.301	6.894	8.214	10.788	9.606	11.031	6.869	13.419	10.061	10.532	13.156	13.551	6.561	16.748	14.854	14.621	12.44	9.735	12.78	5.329	10.304
	20.084	27.667	16.019	15.684	8.819	49.188	41.554	6.347	9.351	6.583	6.861	10.639	6.517	12.143	6.517	7.728	9.115	13.338	25.569	10.618	7.967	23.047	16.176	17.236	14.078	8.649	12.158	7.245	7.292
	20.083	34.185	12.422	23.421	9.49	50.589	67.372	6.633	7.972	8.096	9.228	12.368	11.471	13.203	10.472	8.313	22.463	12.233	38.715	12.482	8.683	37.874	20.219	17.823	15.494	5.786	14.409	6.617	8.649
	19.953	59.357	13.175	19.186	11.311			6.875	7.283	10.206	7.038	20.184	8.837	16.026	9.199	10.587	27.824	12.973	40.339	14.169	7.967	52.968	21.579	34.599	17.146	7.286	15.708	11.076	12.141
	32.761	92.147	31.409	23.936	18.092			8.998	17.741	5.172	5.815	13.836	15.047	16.223	13.009	9.315	22.021	13.133	114.072	25.156	7.502	76.939	40.349	54.734	15.744	12.632	18.542	10.965	11.07
	33.796		34.517	51.907	21.624			8.447	22.557	17.047	6.189	11.842	9.288	21.304	10.915	14.466	42.59	11.49	115.433	33.98	13.359	82.278	43.602	83.947	18.195	8.525	20.169	11.291	8.946
	33.486		65.808	42.44	24.953			14.922	27.811	15.905	10.274	26.962	8.045	20.607	12.574	15.455	38.352	11.997	63.41	41.01	15.277		155.695	83.947	29.916	12.42	18.534	12.574	18.11
	37.099		44.226	37.823	29.943			21.161	41.312	31.312	6.839	36.047	10.244	17.041	10.669	23.006	132.082	18.642		107.568	19.033		205.05	130.096	28.597	9.66	14.409	13.206	19.827
	61.774		51.214		47.926			18.471	61.539	33.355	15.378	43.557	7.058	16.436	11.996	22.066	159.722	20.121		89.287	18.057				33.316	12.61	26.248	13.639	19.412
	58.455		107.446		70.616			25.895	93.875	87.191	12.868	59.148	9.67	24.723	11.746	19.213	225.058	22.439		175.184	17.342				37.948	16.083	25.721	11.094	25.561
			61.864		75.19			33.186			26.185		13.301	26.71	19.402	21.559	187.958	22.623			16.277				58.719	17.317	52.742	17.487	26.026
								49.29			34.428		16.294	53.474	15.981	26.855		73.234			19.986				69.132	25.617	78.309	24.286	26.073
								61.042			34.152		17.584	75.645	38.127	32.052		118.357			16.639				74.64	28.213	83.1	21.304	28.581
											44.754		22.741	99.258	31.203	38.069		217.483			22.876				49.109	28.587	132.349	35.146	68.227
											69.859		33.234	216.622	43.448	46.062					28.824				64.628	37.021	155.361	81.09	120.649
											59.777		35.505	219.377	60.708	40.065					72.272					37.443	140.371	63.929	73.529
													69.128		76.691	122.854					104.065					62.867		106.761	185.311
													44.986		162.453	121.662					56.244					51.582		157.221	118.717
													107.535		211.852	169.802					100.458					105.38		165.6
													156.619								140.665					157.989
																					163.483
