# Supplementary material for: A Sizer model for cell differentiation in Arabidopsis thaliana root growth
Source: Mol Syst Biol. 2018 Jan 11;14(1):e7687. doi: 10.15252/msb.20177687 (PMC5787709; doi:10.15252/msb.20177687)
Supplement: Supplementary file 9 — Dataset EV1 [file MSB-14-e7687-s009.zip › Dataset_EV1/col_all_days_for_automatic_sequence_approach_1_exp.xls]

## Sheet: day 1
	1	2	3	4	5	6	7	8	9	10	11	12	13	14	15	16	17
1	6.665	6.999	4.943	8.228	5.139	4.831	6.825	8.07	5.976	5.706	5.432	3.679	6.828	7.605	6.555	4.625	5.486
2	6.566	6.604	4.831	7.761	9.642	8.721	6.258	9.792	6.997	7.472	5.584	6.367	7.191	5.706	6.67	6.67	8.517
3	11.131	6.727	8.198	6.991	7.832	7.173	7.417	6.084	7.838	9.972	8.33	11.345	5.853	6.583	5.393	5.482	9.045
4	10.218	4.491	6.481	7.458	8.858	7.354	3.231	9.435	5.978	5.411	7.117	7.682	11.779	8.338	6.621	6.372	7.092
5	12.902	6.462	5.721	13.624	5.721	5.872	8.648	8.805	7.448	6.588	6.482	8.387	7.502	8.689	4.502	5.007	7.676
6	14.177	7.614	5.491	7.219	5.24	3.255	7.807	8.094	7.448	7.946	5.931	6.783	6.349	7.64	6.352	5.193	8.053
7	10.685	6.445	6.702	8.255	10.139	7.477	4.643	7.115	5.505	6.495	6.157	7.215	8.376	8.348	6.598	7.044	9.789
8	8.905	9.236	11.179	9.279	9.947	7.354	6.006	7.877	9.693	6.588	7.047	5.866	9.18	6.17	6.316	6.88	9.942
9	11.133	6.004	7.291	10.174	8.673	6.71	9.749	12.897	12.66	4.828	7.763	11.093	9.845	5.049	5.735	7.168	10.672
10	16.287	6.049	10.61	10.597	10.981	8.285	13.161	15.716	10.454	7.91	8.248	4.447	7.502	7.142	5.013	6.012	10.782
11	12.068	6.039	11.179	14.44	12.124	8.321	15.221	13.879	10.721	9.516	11.546	5.163	4.33	7.22	6.054	6.462	9.373
12	10.907	4.825	15.936	12.262	13.423	8.494	19.23	28.366	11.306	10.486	13.312	7.464	5.655	9.045	9.459	7.574	8.721
13	14.06	9.662	12.437	12.82	10.409	6.31	17.156	20.575	15.609	9.811	12.631	7.995	8.394	7.058	9.459	8.78	17.185
14	37.239	10.458	12.28	11.427	7.96	8.908	17.059	23.037	8.438	10.4	11.741	8.947	11.52	6.158	9.332	6.003	8.134
15	38.431	10.841	12.663	17.922	19.564	7.651	19.675	27.252	16.345	12.316	10.207	9.837	4.879	6.999	7.919	5.026	10.48
16	58.8	20.095	15.014	32.015	27.887	13.39	30.234	24.544	19.861	12.341	10.381	12.966	8.794	6.67	9.781	6.149	14.312
17		15.586	16.412	30.748	30.979	13.634	24.711	22.734	14.246	11.708	20.631	15.227	18.575	6.437	6.96	8.488	25.312
18		20.431	27.561		38.356	15.205	19.14	24.426	21.838	13.17	24.7	18.244	15.6	5.138	16.302	10.555	22.047
19		18.966	34.133			22.114	19.17	19.673	18.526	15.21	34.134	17.706	15.795	7.627	22.527	11.555	29.3
20		20.683	52.504			20.762	16.697	12.506	19.451	23.749	40.5	23.537	18.331	9.707	20.873	23.404	33.414
21		17.077				16.728	24.972	25.828	17.106	37.373		37.855	17.2	11.162	14.825	37.128	57.354
22		26.15				13.431	22.389		23.435	55.887		60.26	22.035	18.789	23.023	42.497
23						11.953	30.344		22.281				21.854	16.635	21.464	43.045
24						14.062	31.76		22.75				26.955	24.322	18.479	53.046
25						18.28	28.361		28.37				27.91	28.687	39.398
26														37.473	31.628

## Sheet: day 2
	1	2	3	4	5	6	7	8	9	10	11	12	13	14	15	16	17	18	19	20	21	22	23	24	25
1	7.86	9.432	9.432	12.654	7.473	7.572	8.696	7.169	11.594	6.31	7.4877	7.7365	12.7599	6.3001	8.7209	6.151	4.2245	5.4706	7.4435	9.2138	7.9302	7.676	8.46	10.742	8.673
2	9.379	11.248	12.576	7.03	9.458	7.169	9.792	11.248	10.38	5.57	6.9672	6.0019	8.917	11.0778	10.3744	7.2794	11.542	9.0028	6.191	13.024	11.2699	5.9744	7.147	10.191	10.451
3	9.139	11.336	12.277	7.733	12.963	9.247	10.708	10.545	10.065	3.815	10.1388	7.2188	6.6651	11.5327	10.3027	11.4248	13.3898	8.5812	10.2305	11.8216	9.842	7.8037	7.109	8.781	9.608
4	8.552	11.248	11.637	11.951	13.65	9.139	10.065	10.545	12.013	8.491	12.1583	7.6293	6.7103	6.3514	7.9051	10.8352	4.9266	8.1849	8.4685	8.9231	10.9022	10.464	7.046	7.968	10.209
5	8.552	8.552	10.236	7.733	11.53	8.552	9.139	7.86	14.493	14.08	9.1899	7.4583	8.5299	8.6956	6.2528	9.2702	5.1607	10.7946	9.3293	9.2702	7.03	7.2188	5.607	7.709	8.683
6	8.436	9.842	9.166	7.733	8.581	9.379	9.139	7.733	12.674	11.634	9.5733	10.2706	7.1154	9.9326	5.7971	9.3557	7.2643	7.5023	9.3293	6.3096	8.8156	6.6321	7.617	10.415	13.33
7	8.436	9.842	11.004	9.139	7.604	14.06	8.015	12.963	15.143	7.79	5.8724	9.8448	6.0247	9.8983	6.2528	7.9293	7.0339	7.557	11.719	7.9708	5.3769	10.3797	7.85	8.821	7.971
8	12.033	9.247	9.562	6.327	7.604	10.545	13.577	9.379	11.357	8.488	6.2264	8.4911	5.6289	8.3551	8.1344	10.0954	9.142	6.6692	9.4463	12.3331	7.1692	14.1864	10.311	12.861	7.279
9	7.03	9.942	7.572	12.963	7.03	9.247	11.357	10.913	8.892	9.329	5.41	9.7776	9.2078	7.6143	6.6279	8.4944	6.0927	6.6155	11.6344	10.174	8.8993	13.2662	9.268	12.267	11.542
10	7.03	9.247	11.784	9.942	10.065	12.732	10.708	8.552	8.494	8.67	6.151	11.7003	8.3048	9.208	8.917	8.3739	6.3659	8.8054	11.444	9.4317	9.8983	9.3645	11.016	12.56	11.717
11	14.06	11.951	10.451	9.842	9.992	6.327	9.792	9.247	8.494	11.403	9.4463	10.8124	9.6334	8.3551	4.0925	9.4898	7.2794	7.8772	7.9708	8.7083	7.5142	9.3322	9.023	13.784	12.897
12	9.139	12.654	9.562	7.86	8.809	9.139	10.708	9.942	7.572	9.747	8.9692	7.5461	10.1523	7.508	12.6887	9.4956	9.6105	8.9077	7.2794	10.0107	7.4564	11.5277	10.194	13.968	12.897
13	9.842	11.951	7.572	9.842	8.581	8.552	8.494	8.552	8.228	10.61	8.9814	8.3903	8.449	8.0039	7.0922	7.2757	7.9811	7.6617	8.2317	7.2681	8.8993	10.7946	10.2	11.88	10.321
14	7.86	12.654	8.696	13.522	8.892	8.436	9.792	8.696	8.198	11.905	8.9692	8.0154	9.6618	9.5505	8.436	6.5989	8.9539	7.5461	7.5133	9.4113	7.5878	8.7083	12.663	12.876	10.545
15	7.733	14.83	13.65	15.72	9.792	10.638	9.562	10.065	9.792	8.215	8.8923	7.9983	9.151	8.1017	9.6533	8.0154	7.5023	9.139	8.6735	10.0791	9.5941	9.139	13.482	13.857	11.258
16	7.733	9.247	10.065	10.638	9.562	8.552	11.784	8.552	7.34	10.12	8.1849	7.8737	10.1523	8.3366	9.0545	12.0494	7.5023	8.5299	9.842	10.4403	8.2059	8.4944	11.834	23.724	16.653
17	7.86	11.951	11.115	11.951	10.38	9.842	10.451	16.23	13.133	10.61	11.1401	14.0678	7.6329	10.8937	8.2551	10.5736	5.8583	9.3293	7.7896	8.8923	8.8993	8.4911	10.428	35.81	21.57
18	14.763	11.336	11.784	11.336	11.357	9.139	18.251	14.679	14.493	8.517	10.0791	14.8871	10.9762	10.1707	8.917	8.9692	13.357	9.7213	9.151	15.914	15.442	9.4463	11.848	59.705	29.835
19	16.872	14.06	11.594	13.522	11.004	8.552	20.676	17.701	14.493	12.179	8.0154	14.8816	7.5643	8.8453	10.1008	10.82	9.166	11.9326	8.6988	19.6687	12.4274	8.7491	10.545	67.503	45.476
20	16.93	26.797	11.115	23.295	21.346	9.842	26.463	15.609	19.444	12.179	10.5268	14.9992	12.3331	10.7265	9.3997	10.174	11.0758	20.8293	7.9673	25.1393	17.2558	15.4482	23.903	91.967	58.194
21	12.136	26.714	11.784	32.338	23.188	8.436	15.176	15.609	17.799	13.472	9.3557	17.7846	9.9474	10.4892	9.3997	9.8893	11.0137	23.3923	8.683	14.2308	14.0995	19.8022	32.924	76.551	76.559
22	13.357	28.857	16.71	30.964	27.136	9.842	14.493	17.003	21.974	12.963	11.9487	12.8947	9.8559	14.9263	10.7819	11.3113	11.4847	28.198	8.917	14.8945	13.357	20.5426	36.232
23	14.13	49.933	26.087	40.096	26.612	10.545	30.057	17.575	45.717	25.235	28.0193	11.1105	11.4032	14.3234	21.7943	11.9969	23.7244	25.4637	10.0763	29.553	17.6066	27.9093	74.618
24	16.93	104.832	31.321	37.365	32.823	11.336	36.725	23.199	73.771	28.604	31.8357	23.424	14.0228	16.7885	24.209	24.5547	30.9639	39.9365	10.7895	36.1284	17.6066	39.9069	69.249
25	24.765	138.669	34.704	85.907	38.376	22.671	49.958	24.765	106.708	43.614	46.427	25.6913	20.6878	21.7035	30.712	30.3315	30.2517	51.3211	22.9754	48.2778	23.2096	55.6634
26	28.199		40.683	86.814	48.634	33.773	74.176	35.157	154.444	72.655	82.5921	31.4391	27.442	39.0264	39.2346	34.0098	19.823	130.677	33.9783	39.911	22.2141	48.1907
27	92.966		66.844	88.483	99.915	43.677	107.285	147.317		135.679		31.9803	31.7597	67.1726	46.166	40.9916	59.0232	103.661	41.7436	136.588	34.4003	79.0506
28	101.996		94.519		103.597	52.254		137.229		120.418		44.3639	48.7639	126.291	90.1316	68.2107	103.348		53.9293	130.161	114.868	135.29
29	122.776		91.076		51.798	73.166						60.6217			94.2766	95.6493			72.9232	235.92	137.912
30						82.981						83.6074				89.4362			83.7308	116.167
31						78.814						100.107				78.3939			112.671
32																			75.924
33
34

## Sheet: day 3
	1	2	3	4	5	6	7	8	9	10	11	12	13	14	15	16	17	18	19	20	21	22	23	24	25	26	27	28	29	30	31	32	33	34	35	36	37	38	39	40	41	42	43	44	45	46	47	48
1	8.015	12.297	8.494	7.954	9.562	13.264	5.069	6.636	8.604	6.31	11.7	8.134	12.457	8.454	6.28	9.432	10.609	7.362	4.791	7.206	5.735	15.102	10.56	9.287	17.031	8.348	5.827	7.621	5.971	6.856	9.386	8.268	15.302	12.177	9.25	6.714	5.224	5.349	5.66	5.069	6.967	3.854	7.741	4.977	13.472	8.411	7.801	9.601
2	9.766	11.357	9.792	8.581	9.247	9.139	12.924	4.622	10.493	4.378	8.115	5.629	12.888	7.467	7.117	13.365	16.964	8.327	7.801	11.65	11.114	15.696	10.977	7.824	10.91	8.198	9.52	9.889	12.993	10.494	8.61	8.61	13.909	8.987	10.072	10.424	5.757	8.491	6.149	7.212	5.466	7.801	5.027	7.074	9.998	14.01	5.627	5.109
3	10.236	13.577	8.015	6.047	10.545	9.139	9.139	4.825	13.131	13.522	6.953	8.449	7.264	9.119	6.219	7.967	13.056	8.329	8.079	7.05	8.032	7.291	9.664	9.258	12.926	15.002	10.619	9.043	11.748	11.165	6.853	9.459	16.322	7.069	7.837	7.89	5.872	8.451	6.761	10.351	10.174	4.8	11.811	4.962	7.059	6.31	8.583	6.171
4	10.236	14.493	9.562	7.03	7.733	9.562	9.562	6.924	10.377	12.963	6.06	8.449	7.499	9.196	6.959	4.452	13.428	7.792	6.762	5.58	7.636	8	9.896	8.171	9.411	8.611	9.593	9.053	9.018	6.781	9.551	10.414	12.198	10.41	8.168	6.875	6.253	7.382	5.673	11.216	11.336	3.462	7.344	9.804	8.445	6.148	7.342	6.906
5	10.913	4.446	5.797	6.632	7.86	8.228	8.228	5.877	10.618	6.863	6.906	7.502	7.733	8.949	11.748	6.967	6.646	6.703	8.323	9.389	5.67	10.297	8.849	5.805	8.72	10.887	7.599	8.069	8.814	7.998	9.629	7.818	8.799	8.589	10.084	8.444	11.015	8.547	6.337	10.299	6.71	7.721	8.569	9.671	8.699	6.976	7.31	6.503
6	11.594	6.669	12.457	7.473	7.733	8.494	9.379	8.749	10.589	5.842	8.238	7.532	6.561	7.673	10.919	8.488	7.943	8.438	5.123	6.344	5.467	8.635	10.24	7.403	8.974	12.517	8.073	5.95	6.017	8.383	12.38	7.769	10.283	7.744	9.86	8.162	9.345	8.366	9.685	12.902	10.061	7.477	8.29	10.406	7.909	7.163	10.464	5.649
7	9.139	5.624	6.669	7.03	7.86	9.379	3.786	7.188	11.044	5.474	6.761	12.499	7.971	6.625	11.067	7.325	8.275	9.814	7.141	11.299	6.973	9.293	10.135	6.744	8.626	11.352	7.622	7.184	6.859	8.321	11.262	8.097	9.368	7.397	12.617	9.192	9.258	10.745	10.03	9.679	6.997	8.803	7.783	6.874	9.57	10.785	7.557	5.668
8	10.913	6.669	7.86	8.198	7.733	8.015	5.354	13.97	6.599	4.924	5.668	8.465	8.439	7.735	11.161	6.337	8.683	8.573	6.695	6.22	6.247	11.138	9.212	8.285	9.866	15.12	9.771	6.854	6.676	9.578	10.549	8.7	8.868	7.243	9.648	10.369	10.483	10.339	7.721	9.12	7.004	8.676	6.139	7.926	9.666	12.902	7.926	8.816
9	7.733	5.797	7.733	8.809	7.86	7.169	6.327	10.345	8.311	7.735	5.668	6.366	6.561	8.142	10.618	8.443	11.935	8.866	6.827	5.336	10.32	8.252	7.791	7.748	9.29	11.009	12.709	11.694	8.901	8.736	11.994	11.493	10.042	7.506	9.163	9.33	8.523	11.931	5.895	9.44	7.085	7.576	6.562	7.225	10.142	9.263	6.874	6.04
10	7.86	8.015	8.015	7.238	8.436	8.552	6.669	7.79	7.488	5.81	7.065	8.488	6.812	8.17	9.44	7.59	9.553	10.83	6.068	11.519	6.722	8.37	6.651	7.259	13.778	8.145	10.538	10.907	8.911	10.63	9.139	9.631	11.999	7.564	6.869	9.45	10.462	11.466	5.866	9.12	7.559	7.94	11.178	6.679	7.434	13.006	6.562	7.39
11	7.733	12.033	7.169	7.238	12.033	9.842	5.797	7.065	7.34	6.503	8.963	7.358	11.953	8.232	6.997	9.166	11.071	7.594	4.851	6.574	8.241	5.812	8.637	9.309	11.409	8.55	10.037	10.671	9.117	8.755	6.227	9.397	10.698	7.76	10.68	9.782	12.712	11.326	10.617	11.293	9.006	7.608	6.567	7.282	6.863	14.178	6.174	6.616
12	7.733	10.638	9.247	6.924	8.552	9.247	7.169	7.41	7.447	5.976	5.549	8.321	7.034	7.24	8.253	8.965	9.635	7.789	6.281	6.176	7.669	7.003	8.036	6.909	14.196	9.091	9.71	12.979	8.283	9.524	9.79	8.383	14.304	9.688	11.641	5.668	12.389	10.924	7.085	11.338	8.273	8.873	7.282	7.805	12.489	13.955	7.911	10.757
13	8.552	7.572	9.247	6.924	8.436	5.354	5.797	10.82	6.093	7.557	4.251	6.578	6.331	8.312	7.801	8.656	13.596	6.201	11.23	6.934	8.145	8.823	8.241	6.195	12.335	7.892	12.179	11.66	10.151	9.531	7.792	10.246	7.501	9.359	11.712	5.864	10.446	9.931	7.765	12.023	8.91	8.831	8.29	7.63	12.489	14.423	6.512	11.436
14	9.139	8.436	9.942	12.674	10.638	5.624	5.797	7.399	7.188	7.214	11.133	8.255	6.896	9.804	9.673	9.025	14.42	7.405	7.928	5.865	9.814	8.376	7.527	12.037	12.599	7.83	11.936	12.421	8.901	7.869	10.598	9.336	12.378	9.834	12.939	8.357	13.049	10.932	5.624	14.169	10.375	10.442	7.377	10.454	10.371	16.524	5.824	10.551
15	9.139	7.733	7.86	9.432	9.379	9.842	6.327	11.568	7.676	6.935	7.4	9.015	7.279	5.692	8.423	11.011	15.17	8.661	8.17	12.939	9.296	15.322	8.335	21.097	12.233	8.211	10.69	13.98	10.352	7.659	8.334	10.246	11.771	10.038	14.34	14.334	14.769	10.486	8.085	10.359	8.91	12.132	13.785	13.431	13.024	16.905	10.375	11.775
16	9.842	8.552	9.942	9.139	8.696	4.921	8.228	10.71	14.007	5.448	6.28	8.285	10.313	8.583	9.369	8.115	14.172	8.21	13.56	13.131	8.652	8.522	8.886	22.551	23.327	6.52	9.997	16.459	10.861	6.224	10.149	10.978	11.349	13.115	13.518	11.969	7.671	10.415	7.214	11.895	9.33	11.956	14.921	11.611	9.706	17.631	7.208	8.438
17	10.754	7.86	10.754	8.892	9.942	7.169	11.248	12.475	13.144	8.443	6.863	8.525	8.721	16.306	9.282	9.856	17.276	15.21	12.775	9.968	10.043	10.393	8.818	14.978	32.013	6.861	8.743	24.697	12.022	7.869	11.548	12.746	12.899	8.727	6.964	17.223	7.7	8.642	7.382	18.759	10.464	11.605	14.493	11.777	13.561	15.821	8.26	7.03
18	9.139	10.638	10.545	10.065	12.457	8.552	9.842	12.76	13.754	8.085	7.05	8.379	7.79	16.963	12.343	9.668	16.831	9.286	13.561	9.939	19.797	8.541	10.339	9.908	36.17	9.006	11.609	25.306	9.731	10.145	12.102	9.646	12.704	10.805	7.163	18.447	8.513	8.952	7.05	19.118	9.247	13.561	10.464	12.674	12.132	18.63	7.382	15.151
19	19.098	9.842	10.065	11.784	11.444	11.248	5.624	13.198	14.157	8.465	7.24	9.744	10.79	9.492	12.676	10.898	22.32	10.008	16.794	8.298	20.103	11.837	10.944	19.08	56.675	9.62	20.171	38.513	19.135	7.866	12.911	11.836	20.992	17.096	9.651	19.238	8.832	20.131	8.482	19.694	9.57	15.962	10.393	13.71	13.561	16.264	9.341	16.055
20	11.444	16.169	12.732	11.357	11.336	9.942	6.481	11.972	18.195	9.141	7.039	8.115	17.366	15.261	11.671	9.842	30.668	8.827	16.337	12.833	32.097	24.302	18.85	27.904	108.209	9.192	36.955	52.416	22.403	8.49	26.067	11.488	13.762	19.932	8.826	9.346	10.74	24.01	11.074	19.131	8.102	17.355	10.073	12.849	12.509	19.412	14.237	17.575
21	12.033	16.872	27.045	21.565	11.951	10.236	4.921	17.355	14.854	9.517	7.565	9.006	23.92	17.134	11.724	10.231	57.515	11.883	16.742	15.503	47.91	34.727	27.379	29.46	50.657	17.977	28.375	89.625	20.208	10.402	34.882	23.494	16.527	26.09	7.974	10.375	21.975	29.001	12.303	17.772	10.841	17.575	8.965	26.365	24.856	22.322	14.939	27.607
22	34.562	19.684	38.665	16.71	15.176	8.015	7.572	17.834	15.043	10.932	9.856	10.919	23.023	20.424	24.965	10.932	55.667	24.481	18.873	14.624	85.809	37.608	32.915	42.165	111.692	19.466	27.744	107.964	26.525	10.565	49.157	24.251	31.671	31.487	14.299	13.752	28.625	30.464	12.138	35.508	13.124	18.994	20.884	29.004	16.529	53.106	16.788	29.614
23	20.435	22.496	47.825	17.785	13.65	5.624	12.033	17.731	16.952	10.383	8.963	10.721	22.058	24.966	26.127	10.056	94.97	35.461	20.937	19.58	79.558	61.369	40.422	43.765	60.728	25.643	74.139	99.89	32.086	19.882	96.506	31.726	49.461	38.145	20.243	17.357	48.667	37.025	13.192	43.338	11.297	20.165	20.812	20.689	17.056	76.317	20.073	42.098
24	18.278	33.81	68.191	41.501	14.338	7.03	11.248	22.029	24.3	9.844	9.867	25.309	29.941	26.41	36.275	10.369	150.25	38.376	24.406	14.568	115.102	75.657	49.149	76.342	172.153	37.33	52.386	157.603	38.097	17.181	116.607	43.785	53.199	51.352	45.125	16.048	68.294	55.387	16.705	71.014	26.272	21.621	21.111	27.445	47.201	95.728	19.937	48.634
25	23.995	37.681	147.672	51.338	16.412	6.327	28.339	23.438	24.209	12.478	20.399	29.293	30.486	34.82	56.082	19.336	111.001	61.348	49.615	20.137	131.973	44.888	56.693	92.538	163.324	50.74	84.259	246.69	56.107	15.331	169.076	66.063	74.138	66.003	29.532	23.094	115.913	72.522	16.544	153.004	16.852	24.867	22.741	39.424	67.626	124.502	25.369	83.805
26	63.41	45.798		93.065	29.933	8.552	18.332	27.732	66.566	11.952	15.833	34.976	39.424	40.118	95.86	24.078	155.457	75.914	103.519	20.121	138.577	83.187	104.986	132.373		87.27	156.031	204.403	61.605	38.331	92.769	100.039	120.205	102.15	51.914	25.807	156.042	135.287	19.16	146.239	17.618	32.441	28.144	87.201	82.439	139.713	34.976	98.284
27	157.839	87.095		111.378	33.773	7.733	23.295	58.675	74.555	24.959	11.787	45.223	51.362	101.281	134.614	27.262	100.562	44.907	183.36	26.898		128.019	168.474			165.127	186.801		93.209	67.901		227.66	96.067	55.872	84.729	65.257		228.375	19.511	153.456	25.506	38.944	36.631	151.865	98.244	162.732	47.468	129.159
28					42.906	15.609	23.199	98.375	99.671	30.581	18.187	49.633	70.622	101.242		36.651		82.946	242.346	27.774						201.945			129.275	116.54			130.373	70.472	107.884	86.69			26.026		36.205	51.643	55.081	120.418	117.542	289.756	155.403	140.531
29					52.8	19.188	53.544	94.406	129.969	32.35	20.098	74.658	90.739	181.979		45.495		127.659	144.841	44.053						125.276			162.124	108.889			82.357	73.342	117.712	125.605			34.084		104.613	65.854	62.003	122.017	199.737		169.143
30					64.031	21.895	85.353	95.452	173.362	54.835	23.718	105.883	124.469	150.596		54.92				60.47										194.995			157.2	72.161	145.073	122.81			98.194		219.984	78.496	64.158	235.358	216.876		99.245
31					80.185	23.295	125.223			72.61	28.563		224.707	145.106		91.161				77.43														111.351	161.748	138.254			99.23		257.833	151.793	123.348				177.206
32						28.547				87.702	50.778					233.943				134.158															68.319	135.235			188.365			207.456	297.992
33						39.575				116.609	48.84					151.548				105.636																			142.404
34						49.109					66.861
						68.292					107.292

## Sheet: day 4
	1	2	3	4	5	6	7	8	9	10	11	12	13	14	15	16	17	18	19	20	21	22	23	24	25	26	27	28	29	30	31	32	33	34
1	9.247	9.139	7.572	12.013	7.86	8.892	5.069	3.786	7.169	7.169	10.731	8.185	10.855	7.63	7.276	7.963	7.074	5.627	5.708	6.258	7.466	10.461	8.449	5.928	10.663	6.227	10.311	6.924	4.723	5.738	9.867	6.113	7.87	10.64
2	8.552	12.277	12.924	7.733	7.238	6.669	7.238	7.572	8.436	8.892	11.115	11.424	13.414	5.607	9.287	8.503	6.953	8.178	5.502	5.608	4.885	8.749	8.311	6.344	7.83	7.447	10.944	8.193	6.922	9.923	7.447	5.842	14.292	11.65
3	9.247	8.552	5.668	9.379	7.86	6.481	9.166	6.481	8.552	7.572	9.432	6.681	11.575	7.156	11.1	10.486	5.243	10.791	6.116	7.966	3.982	8.696	8.53	7.499	9.505	8.078	8.151	7.246	6.622	10.791	7.557	8.696	7.63	5.627
4	9.247	8.015	5.118	9.562	7.572	9.379	9.247	7.572	10.545	6.481	10.38	4.613	7.169	7.017	7.781	8.238	6.481	10.393	5.506	7.407	4.545	5.187	9.755	6.566	6.874	10.121	8.755	8.327	5.921	11.382	6.366	9.369	9.181	7.377
5	8.494	9.942	8.892	8.552	8.494	7.03	8.892	6.669	9.247	11.336	7.86	4.924	6.812	9.301	6.351	7.971	7.63	4.573	7.23	5.565	4.267	4.745	9.49	6.796	8.795	6.167	9.321	8.91	7.724	6.397	5.471	7.461	6.503	6.89
6	8.436	9.247	8.228	9.247	7.169	7.03	8.696	9.247	8.436	8.552	9.562	5.124	8.07	10.673	7.122	6.588	7.415	4.218	8.04	6.632	5.574	6.824	6.824	7.034	7.03	6.555	8.643	4.309	7.921	4.233	11.504	6.101	6.191	5.978
7	8.436	11.594	6.481	7.86	6.481	6.327	8.228	10.545	7.169	9.842	7.572	7.225	7.79	11.115	3.728	6.761	6.512	7.39	6.485	5.31	6.688	7.268	6.344	6.561	7.911	7.194	9.674	4.902	7.354	7.171	9.139	7.805	6.512	5.474
8	8.436	12.732	7.86	7.733	6.288	8.436	9.562	7.86	7.733	9.379	7.572	7.384	9.516	9.881	6.181	8.452	6.857	8.452	6.433	5.685	6.909	8.094	11.214	8.449	10.042	6.633	9.782	4.276	7.508	6.618	9.151	9.236	7.741	7.004
9	9.842	12.654	7.86	10.638	10.708	6.327	8.552	7.03	5.797	9.842	7.34	8.965	8.604	5.722	6.06	7.805	5.474	9.247	5.315	5.559	5.237	9.411	8.134	7.499	6.327	7.243	9.139	4.015	11.079	5.072	8.683	7.034	6.161	6.692
10	7.733	14.06	9.247	7.86	13.65	6.327	8.015	6.327	12.654	9.139	8.015	9.497	10.401	7.63	6.761	7.979	7.225	10.617	6.304	7.152	4.72	7.729	7.629	8.439	8.29	7.537	8.582	8.696	8.962	4.999	9.385	8.845	7.733	6.863
11	9.139	11.248	7.169	7.733	7.86	8.436	10.236	7.03	14.06	9.247	8.228	7.608	7.729	7.225	6.863	8.092	5.46	7.24	6.55	10.562	5.277	8.981	7.79	5.858	6.349	8.923	9.385	7.911	8.122	6.857	11.485	6.234	6.618	7.05
12	6.327	10.545	6.327	6.327	7.86	5.797	9.139	4.921	10.451	11.248	8.494	6.541	6.151	8.115	6.191	11.429	7.765	8.153	6.241	9.14	6.768	7.502	8.09	7.557	7.03	8.856	8.443	7.298	8.355	7.225	10.079	6.414	9.306	6.349
13	7.169	9.942	7.86	7.86	7.733	4.218	9.247	7.169	9.247	9.247	14.235	6.736	6.665	8.525	6.154	12.138	6.503	10.218	8.193	7.381	9.441	6.578	10.335	10.101	7.065	8.816	8.788	7.156	9.345	8.803	6.8	8.831	9.006	8.277
14	9.247	9.139	5.797	8.436	9.247	6.327	9.247	10.638	10.754	11.248	14.007	9.047	6.599	9.047	6.161	10.568	9.166	10.093	9.782	6.972	4.573	5.9	10.406	7.188	7.4	9.265	9.385	9.526	8.709	9.146	8.905	7.721	10.464	7.417
15	9.842	12.033	6.481	9.139	9.379	7.03	8.552	10.638	9.562	9.139	14.896	8.29	6.71	8.991	5.986	10.195	7.765	10.383	9.516	5.993	5.237	6.8	11.076	7.325	14.955	9.643	10.899	10.685	9.608	9.531	7.268	8.312	10.024	7.065
16	9.247	10.545	6.327	9.139	11.336	7.733	8.015	7.34	10.754	11.336	13.812	9.33	13.72	9.166	7.065	9.316	7.735	10.663	9.315	5.801	7.67	10.44	9.942	7.046	19.14	9.959	12.323	9.959	9.041	8.97	6.253	9.356	11.633	7.911
17	9.842	11.248	11.336	9.247	11.248	6.006	9.247	7.03	8.696	11.444	13.812	11.26	12.992	7.735	6.512	7.259	7.208	12.482	10.092	6.463	11.609	10.353	12.242	7.967	18.225	10.81	11.881	12.681	9.926	10.267	7.264	10.203	12.159	9.724
18	10.638	12.033	9.247	10.754	9.842	7.03	9.139	7.03	12.277	11.336	17.391	12.128	14.254	8.97	7.065	8.438	7.957	11.617	13.994	6.978	11.855	10.335	12.033	6.86	19.488	14.138	11.952	10.194	8.502	10.442	19.221	8.185	13.007	9.146
19	9.842	16.93	10.545	9.139	8.436	7.169	9.139	6.327	12.136	9.842	15.86	6.692	12.792	15.261	11.185	8.963	6.154	12.873	15.636	7.07	14.794	10.101	17.418	7.499	26.559	13.836	25.025	11.605	10.307	10.966	14.078	19.488	25.133	9.531
20	10.545	16.169	10.638	10.545	10.545	7.733	9.942	11.336	14.338	12.732	17.923	7.384	14.217	14.114	12.147	8.443	7.384	11.933	19.252	15.421	10.845	11.309	18.993	7.765	45.887	12.422	27.55	11.952	10.944	9.681	14.302	14.274	30.478	10.375
21	12.033	16.93	7.169	14.06	10.545	7.169	7.169	13.357	15.354	13.812	16.547	12.578	17.145	13.048	11.14	10.218	7.214	15.306	25.499	11.949	8.241	9.142	33.986	9.853	72.18	14.552	36.325	12.447	20.601	11.253	30.933	15.047	32.69	20.214
22	14.06	19.734	7.03	15.466	9.139	7.34	9.842	14.83	31.83	16.93	39.299	15.896	17.284	13.561	10.909	11.963	10.371	16.443	32.298	11.601	10.686	12.499	78.056	16.952	166.338	18.207	37.026	14.178	23.924	10.393	43.728	45.311	56.644	22.674
23	17.575	17.799	8.436	16.23	12.033	7.169	21.137	15.609	40.992	21.09	62.187	20.515	20.754	13.719	9.898	12.132	9.321	16.655	37.731	27.532	13.074	12.888	107.056	20.959	116.029	42.935	51.681	16.293	27.045	7.559	71.965	74.81	49.996	30.066
24	18.278	28.138	8.436	19.188	10.545	10.638	15.466	19.033	56.35	18.981	84.433	19.164	23.709	27.593	11.972	25.33	8.086	19.416	111.638	38.646	16.015	14.06	82.587	27.147	142.569	57.68	86.37	17.132	39.826	11.621	86.726	127.251	46.888	42.379
25	22.54	66.874	16.23	23.295	18.981	7.733	15.53	24.765	197.488	21.277		23.96	35.092	28.298	20.915	24.783	10.371	19.697	166.233	40.779	13.406	22.267	107.198	30.382	142.868	121.069	105.626	18.747	67.776	9.692	119.006	184.699	69.053	68.898
26	22.496	108.075	18.981	25.464	18.332	7.169	19.033	37.286		19.734		32.01	43.728	46.927	16.771	36.391	11.085	37.827	202.307	94.233	25.055	27.965	129.245	61.197		143.656	162.97	23.34	90.59	10.018	108.09		94.712	100.696
27	30.964		20.435	30.522	25.308	17.105	28.823	53.446		57.92		50.284	62.578	82.961	19.879	59.94	11.253	44.482	162.602	120.824	22.948	33.082		108.312		209.999	175.992	30.521	134.475	26.111			158.697	139.542
28	30.964		22.595	34.562	29.559	17.003	65.379	75.274		67.506		71.469	82.326	97.38	50.267	87.524	10.727	66.193	208.065	182.106	43.438	45.753		103.744		184.473		45.827	132.315	39.206			219.273	147.129
29	47.185		40.372	51.362	30.302	18.493	95.414	100.125		110.809		107.616	156.808	191.217	104.756	88.623	11.074	87.662		94.233	91.459	54.37				197.824		92.471	132.287	51.334				213.647
30	64.358		29.037	65.771	44.489	25.551	120.418	125.745				102.409	199.83	222.731	125.231	137.734	18.484	101.271		236.815	137.75	66.84						182.829	153.26	69.429				245.387
31	82.524		37.365	85.341	93.499	30.433						149.746		158.476	78.248	98.911	18.457	141.319				95.214						238.243	178.746	168.285
32			117.308		162.65	43.677						175.408			196.011	223.953	38.679	222.366				198.177						252.865
33						68.908									189.608	303.99	56.601	199.445
34						79.168											90.254
						119.721											170.405
																	182.553

## Sheet: day 5
	1	2	3	4	5	6	7	8	9	10	11	12	13	14	15	16	17	18	19	20	21	22	23	24	25	26	27	28	29	30	31	32
1	5.544	6.865	8.753	5.777	7.188	6.345	5.991	4.558	9.762	6.586	9.223	4.982	6.603	9.045	10.493	8.53	13.601	8.394	9.403	11.461	12.55	7.349	9.186	7.242	6.804	5.302	7.735	3.331	4.876	7.4	4.166	6.566
2	7.786	7.096	6.185	6.892	7.223	4.582	8.36	5.876	9.031	10.07	8.552	7.276	8.517	10.574	9.956	9.969	11.009	7.058	11.33	11.786	14.946	7.536	11.197	11.096	6.201	5.65	7.512	6.093	6.236	9.497	5.725	7.447
3	9.473	5.471	5.07	7.846	5.628	3.835	7.97	10.715	5.104	8.433	10.442	8.594	10.401	10.117	12.052	7.022	10.446	7.222	9.291	7.207	8.885	15.053	6.187	7.42	8.195	10.418	6.382	3.634	8.554	8.085	6.562	7.651
4	7.281	5.068	10.418	7.827	6.522	6.455	5.961	6.137	5.3	5.376	7.4	7.765	6.599	10.48	8.53	9.127	8.29	4.668	10.471	7.423	7.856	10.3	6.287	8.216	8.576	9.361	10.517	4.559	6.985	8.436	8.452	6.763
5	5.404	3.616	6.563	12.425	6.182	4.891	7.281	5.608	4.932	5.354	9.33	7.279	7.298	10.174	7.354	7.139	10.116	6.792	6.525	12.375	6.681	8.898	8.925	7.862	5.99	6.427	8.623	4.403	7.843	5.624	4.28	8.67
6	5.448	3.558	6.455	5.853	4.04	5.193	11.955	5.961	13.234	5.228	8.965	13.365	7.03	9.379	7.488	5.842	8.552	6.983	7.547	12.26	7.511	14.436	6.721	4.995	5.258	4.166	5.95	7.139	8.151	4.573	5.337	8.923
7	5.331	9.05	5.217	5.884	6.164	7.406	8.758	4.727	5.526	5.608	8.268	6.561	6.331	8.205	5.287	7.673	8.789	5.996	7.211	9.356	6.375	7.478	6.943	6.149	6.894	4.124	7.647	5.488	9.045	4.573	8.838	11.083
8	3.89	4.484	6.627	6.893	6.014	4.517	3.891	3.59	5.891	5.792	6.174	7.264	8.683	6.812	8.423	5.725	7.39	8.706	7.658	8.926	5.219	6.898	7.51	6.811	6.981	7.463	6.859	6.967	11.172	5.284	7.065	13.522
9	8.366	5.484	8.414	6.844	8.711	6.21	4.17	4.079	8.889	5.504	6.154	6.344	9.142	7.733	5.842	12.578	5.999	7.214	6.348	9.804	3.582	9.92	6.972	8.465	7.114	6.265	6.367	6.976	8.668	5.451	6.997	12.506
10	8.041	7.709	8.364	7.984	11.68	3.524	6.503	4.332	9.091	7.459	12.714	5.863	10.548	7.03	8.892	6.012	11.436	8.674	8.502	7.533	4.531	4.802	12.697	9.09	8.084	4.469	6.063	12.251	7.84	5.692	6.935	10.941
11	10.767	7.831	7.055	7.917	7.373	5.089	7.28	4.647	9.096	7.663	7.434	6.561	12.194	7.971	8.619	5.892	11.249	6.852	8.527	9.98	4.758	3.797	11.385	7.787	8.508	5.037	12.909	10.913	9.853	7.225	8.873	10.82
12	8.439	7.883	8.389	7.948	7.411	5.75	5.257	6.534	9.192	8.922	7.032	4.921	7.046	7.971	8.033	7.971	12.159	8.381	7.66	9.267	7.443	5.749	13.705	8.008	7.305	5.075	6.433	9.381	11.972	8.979	8.803	12.277
13	6.913	4.018	10.34	8.029	7.845	4.672	6.187	8.382	10.832	9.272	12.303	4.927	6.578	8.905	6.953	6.736	12.841	9.428	7.209	8.614	3.6	6.825	12.746	11.105	8.139	8.647	7.972	10.042	11.287	7.917	8.268	14.363
14	6.148	5.174	3.795	7.654	7.773	5.965	4.836	5.367	10.054	8.631	8.115	5.395	6.331	8.436	8.283	11.211	11.611	14.779	5.645	5.735	5.276	6.796	10.869	11.761	8.593	8.987	6.692	9.898	7.046	10.195	9.2	12.008
15	8.264	6.2	5.118	8.944	8.786	7.465	5.618	5.116	8.726	4.735	8.97	5.858	6.8	9.842	8.726	6.273	12.659	13.805	7.104	7.831	8.645	6.537	9.637	10.26	8.424	9.397	7.787	9.742	8.092	9.668	7.39	15.043
16	8.936	6.82	6.302	12.871	8.146	5.404	6.221	5.307	8.929	6.428	9.673	5.155	14.294	9.845	9.08	6.28	14.07	6.038	7.3	9.922	6.593	9.853	19.112	9.232	8.916	4.846	13.821	9.462	13.507	9.2	7.415	18.03
17	10.439	6.948	4.671	12.701	8.877	5.57	5.947	4.845	15.149	6.994	9.316	5.863	14.997	9.619	7.687	14.24	10.722	5.362	7.439	9.475	6.04	11.204	21.74	12.427	12.634	4.596	8.383	8.371	15.122	10.093	4.949	20.903
18	8.667	7.187	4.908	14.364	11.774	7.217	6.264	4.174	12.368	8.282	11.983	11.485	12.656	8.436	8.831	13.349	8.963	8.319	4.587	10.323	5.64	8.527	21.43	11.423	9.419	8.29	8.561	8.205	17.243	11.429	5.345	21.794
19	10.581	6.954	4.556	13.544	11.896	5.773	5.895	6.298	16.033	8.212	13.2	7.513	13.624	10.313	7.93	6.541	8.465	8.139	7.027	8.689	5.188	9.346	20.197	13.615	9.32	7.963	17.389	8.699	12.338	9.356	13.719	29.058
20	11.785	8.154	11.317	14.202	13.663	8.066	7.152	9.346	13.529	7.552	12.364	6.599	14.597	10.101	8.726	5.692	8.092	8.332	7.132	7.771	6.834	6.304	23.35	14.15	11.821	8.168	19.456	9.166	11.036	12.147	12.659	37.963
21	10.669	6.951	7.57	13.93	21.204	8.849	7.836	6.279	20.455	6.569	14.421	8.436	16.41	11.248	6.964	10.919	18.133	6.613	11.709	8.801	7.081	5.897	35.864	25.59	8.606	10.219	17.077	8.604	27.59	11.963	12.714	47.97
22	11.871	9.167	8.797	29.859	24.983	8.446	5.131	5.884	21.986	8.399	15.853	7.737	13.431	10.335	7.417	12.686	16.705	7.054	9.978	13.609	13.17	11.873	46.579	28.752	9.784	9.129	15.373	10.131	29.359	14.673	12.509	63.629
23	12.228	5.989	9.646	20.228	60.085	7.551	6.031	11.068	50.484	7.852	12.849	16.644	12.897	13.591	7.759	7.415	22.151	6.844	7.179	12.45	6.521	11.09	111.587	33.659	10.72	9.146	19.495	8.788	32.593	13.375	13.358	184.529
24	15.046	8.406	9.273	24.036	107.637	7.591	6.621	9.759	82.696	9.829	23.417	17.834	23.709	12.206	7.514	7.957	26.715	11.574	6.638	9.358	6.674	13.894	116.75	43.225	18.216	9.738	23.623	8.456	41.435	15.291	15.482	192.926
25	17.827	6.829	9.631	64.766	195.774	11.805	6.765	12.918	146.91	8.74	23.253	14.793	29.45	13.431	8.962	14.565	24.43	12.803	8.052	10.694	12.842	12.583	179.279	63.391	16.768	11.002	17.103	10.802	57.442	22.075	11.359	187.022
26	17.874	9.102	10.135	113.697		11.253	8.125	8.384	252.221	11.901	20.26	13.834	36.136	11.96	18.595	15.66	32.164	11.663	6.441	9.681	17.964	13.298	200.151	86.111	23.482	13.469	43.648	8.865	217.642	20.303	11.586
27	17.63	9.419	12.048			11.076	7.187	9.444		22.24	28.125	29.293	47.215	22.516	17.027	15.957	54.321	12.207	7.841	12.415	17.137	15.731		218.073	25.809	12.463	68.627	12.464	175.184	42.775	22.145
28	47.039	10.67	13.153			12.625	11.792	19.404		25.725	34.211	35.631	69.959	25.815	19.177	16.11	74.73	13.136	6.979	16.418	14.655	16.75		192.511	37.284	16.354	95.478	10.275	123.73	69.307	24.959
29	56.758	11.319	15.252			14.946	10.859	29.272		37.04	35.33	57.856	104.285	27.819	20.763	13.024	82.044	13.984	11.327	15.427	32.068	22.015		136.981	48.719	16.565	143.714	9.151		82.183	75.937
30	76.419	11.578	28.475			13.474	13.936	38.857		63.656	51.276	91.135	80.45	27.7	21.149	19.158	51.324	14.786	13.54	17.696	39.688	21.245			151.946	21.966	201.078	10.714		122.395	126.168
31	104.352	17.818	36.358			15.462	13.705	55.219		78.785	82.625	93.752	161.728	37.277	20.165	20.828	111.154	16.723	18.286	21.512	65.086	50.571			200.63	24.482	184.014	21.028		170.244	183.494
32	257.284	23.218	46.802			32.23	15.286	91.02		105.761	94.915	136.157	185.854	39.204	26.421	40.278	89.203	41.135	18.904	25.339	76.436	39.135			200.471	34.378		21.236		113.888	135.708
33		43.964	79.87			49.036	14.635	99.616			187.734	157.831	102.225	66.265	29.089	44.192	160.509	39.107	17.651	27.637	94.809	42.225				43.933		29.527		208.289	214.046
34		54.852	155.582			70.263	17.92				239.848	186.095		155.42	113.978	61.306	261.14	90.428	22.278	30.31	128.007	140.712				100.616		35.92
		88.965				115.304	20.181							212.871	148.415	93.668	192.37	112.203	21.391	32.477	216.975	185.448				154.73		50.69
		131.176				105.573	47.331							224.103	137.853	170.829		143.784	34.595	63.034		213.747				142.231		55.029
		268.31				274.273	69.468							245.129	205.277	238.428		113.385	61.317	66.627		134.99				152.498		77.299
							84.836								238.527			109.515	81.311	79.813								96.71
																		150.96	99.882	84.736								110.183
																		168.085	104.423	180.625								159.768
																		137.98	145.626	106.345								93.245
																			261.223	141.805
																			149.538	178.563

## Sheet: day 6
	exp 1	exp 1	exp 1	exp 1	exp 1	exp 1	exp 2	exp 2	exp 2	exp 2	exp 2	exp 2	exp 2	exp 2	exp 2	exp 2	exp 2	exp 3	exp 3	exp 3	exp 3	exp 4	exp 4	exp 4	exp 5	exp 5	exp 5	exp 5	exp 5	exp 5	exp 6	exp 6	exp 6	exp 6	exp 6
	1	2	3	4	5	6	7	8	9	10	11	12	13	14	15	16	17	18	19	20	21	22	23	24	25	26	27	28	29	30	31	32	33	34	35
1	4.869	10.725	10.517	6.686	7.156	6.18	11.373	6.392	7.343	13.472	7.224	6.883	9.908	8.181	9.85	8.296	11.457	7.634	5.57	6.62	6.063	4.501	6.531	7.377	6.604	4.121	5.275	10.551	5.313	9.275	10.221	9.993	6.692	8.726	6.955
2	5.501	13.61	8.625	4.667	7.638	7.687	8.221	5.844	6.391	10.851	8.001	7.818	11.182	8.407	6.532	7.912	11.169	5.811	6.81	10.067	5.834	6.093	7.171	6.863	5.746	7.05	7.246	6.953	5.217	8.554	5.502	7.751	8.015	12.959	9.381
3	11.561	8.797	10.2	5.945	5.806	7.293	7.75	7.308	4.65	8.837	9.858	7.64	10.192	7.504	8.535	6.531	10.424	8.211	7.729	7.797	6.81	7.05	6.171	9.57	5.169	9.229	5.818	6.616	4.952	9.876	8.892	5.895	4.934	12.963	15.058
4	8.353	9.004	9.142	6.388	6.651	4.521	7.925	6.713	4.36	9.37	7.424	7.009	3.852	8.586	12.962	6.91	10.164	8.15	12.442	7.814	6.875	9.051	9.898	7.214	8.126	6.032	8.949	9.08	10.411	7.382	3.511	6.715	5.797	6.892	5.527
5	7.475	13.167	6.39	6.207	7.375	5.962	8.045	6.189	8.863	10.821	10.948	7.581	5.107	7.962	10.457	9.751	6.073	8.285	10.86	9.47	6.952	9.208	10.145	5.986	12.071	5.863	9.923	8.401	8.063	6.562	5.486	10.393	8.178	7.677	5.634
6	5.466	12.425	7.714	5.656	6.097	4.932	10.148	6.803	9.69	9.175	10.331	9.87	6.966	7.458	8.138	10.009	6.215	8.373	9.589	8.661	8.073	6.025	7.514	7.576	3.585	4.943	10.315	10.067	5.725	7.265	9.051	7.549	7.783	8.838	5.746
7	3.952	7.695	6.643	4.69	7.681	7.176	5.855	6.884	11.002	7.957	11.474	7.637	6.421	7.305	12.626	7.995	7.851	8.321	12.079	8.015	7.759	6.561	6.397	7.911	5.722	4.57	10.913	8.185	7.291	4.921	10.523	8.115	9.341	10.061	6.669
8	7.589	6.5	6.028	4.77	5.998	4.833	12.451	8.025	5.976	8.875	7.289	9.174	9.226	7.859	9.604	8.428	6.544	9.573	7.878	8.526	7.08	7.4	7.208	8.614	9.037	5.157	12.489	8.273	7.483	5.421	11.181	7.733	8.74	9.181	7.169
9	6.659	4.911	8.039	7.679	4.435	8.294	10.867	6.705	4.735	14.333	7.275	7.483	7.273	9.051	12.212	7.089	7.27	6.82	6.382	6.241	6.039	7.608	7.456	8.789	5.145	4.688	12.319	8.065	7.805	8.807	11.634	8.102	14.604	9.942	8.037
10	5.64	6.483	8.274	8.764	4.886	6.5	12.138	8.242	12.371	11.391	11.253	10.558	10.307	12.13	12.091	5.735	6.732	6.063	7.263	6.412	6.587	8.004	6.154	10.909	4.949	5.643	11.359	9.448	7.549	8.69	12.694	8.307	12.835	7.032	7.609
11	6.435	4.572	4.919	5.807	3.868	5.86	9.631	8.853	11.616	12.21	9.454	7.984	9.423	12.237	9.721	6.096	7.916	12.807	8.46	6.365	7.249	8.102	6.791	9.497	4.425	5.63	9.95	9.681	7.417	5.284	7.182	8.979	7.384	7.169	7.79
12	6.03	4.677	6.588	7.49	4.902	6.712	5.856	8.382	13.109	11.797	7.59	8.329	9.324	10.915	8.03	5.518	7.436	14.924	8.435	5.902	7.249	7.83	7.733	10.218	5.493	7.85	9.685	9.681	7.895	5.508	7.882	8.438	7.39	8.899	5.087
13	9.706	8.852	5.132	4.564	4.063	5.341	8.077	9.875	11.514	11.906	7.815	8.233	8.556	12.01	9.477	7.895	6.954	15.729	6.74	6.537	7.735	9.513	7.94	8.97	4.57	8.8	9.594	11.161	10.813	4.576	8.807	9.321	12.383	6.857	5.305
14	9.281	5.588	10.618	9.561	4.626	3.845	10.121	11.244	10.869	10.74	10.396	8.907	11.691	7.919	7.417	6.516	8.053	11.027	9.419	5.778	3.958	10.617	8.789	9.181	5.299	8.32	9.42	9.146	13.175	6.111	9.653	10.423	11.074	13.589	5.177
15	7.501	5.625	12.021	9.368	6.23	7.129	12.209	9.632	13.152	11.759	9.956	7.85	8.312	8.274	9.701	6.341	10.586	8.544	7.573	5.589	4.063	10.558	9.919	8.816	6.503	9.158	11.099	10.315	11.359	9.959	9.853	8.436	10.194	7.03	5.177
16	8.513	3.807	12.632	9.837	6.431	4.577	7.288	12.331	11.795	11.382	11.158	7.466	7.717	8.391	8.538	6.802	10.118	11.188	8.497	5.591	5.423	12.523	11.601	11.011	6.89	5.742	4.653	9.858	10.837	8.807	9.166	18.106	12.831	7.342	7.905
17	7.608	6.023	5.822	8.454	5.702	5.996	5.21	9.617	11.165	14.29	10.191	5.942	12.7	9.886	9.569	4.815	11.079	8.389	7.189	5.589	4.47	14.114	7.208	9.341	10.546	5.391	5.668	9.998	11.14	8.573	9.549	16.193	9.154	9.316	7.755
18	8.619	5.454	7.109	4.848	6.964	7.174	6.038	13.323	14.405	13.373	9.196	8.363	14.899	10.564	10.253	8.414	11.71	11.195	7.883	6.676	6.721	13.737	7.39	10.267	6.154	5.274	10.375	12.873	11.336	10.598	10.237	14.588	10.909	7.957	7.975
19	7.541	7.919	13.836	6.412	5.809	5.72	7.446	8.066	13.49	14.544	6.801	10.791	13.414	10.321	12.013	7.989	11.898	9.006	7.281	5.746	7.612	13.902	7.735	8.816	6.161	6.237	10.464	6.91	11.647	7.997	17.126	17.948	8.465	10.551	9.022
20	7.962	4.541	7.643	10.778	7.36	7.391	12.701	7.012	13.742	15.758	5.839	12.16	10.576	11.301	9.427	8.782	12.882	9.995	8.281	6.218	6.692	13.362	9.673	7.917	6.329	5.629	11.211	8.436	11.594	9.998	16.759	19.511	9.681	7.957	8.009
21	6.967	7.196	9.143	9.441	5.233	5.509	13.098	13.286	8.625	11.13	9.086	11.384	9.819	9.916	10.427	10.051	12.933	12.145	7.453	5.902	6.833	17.572	7.39	11.972	5.8	7.382	13.625	5.635	19.511	7.243	20.506	22.145	13.01	12.147	8.673
22	6.879	6.239	15.439	11.381	5.369	7.212	12.668	13.904	11.308	11.612	8.84	11.808	10.071	10.812	11.092	8.231	15.719	17.854	9.212	5.288	8.551	14.169	8.092	11.78	7.733	7.147	7.085	7.94	20.085	9.4	20.311	24.628	15.994	9.724	9.665
23	11.136	14.804	14.221	8.011	5.397	5.534	19.895	11.114	10.612	11.829	7.615	7.782	13.755	12.813	11.172	9.244	14.489	20.34	9.007	5.902	9.786	11.963	9.492	10.898	6.681	7.385	7.415	12.128	20.042	6.121	26.78	36.423	16.184	23.202	16.454
24	5.211	8.949	14.268	7.836	4.758	5.571	17.993	11.419	9.858	12.375	10.266	9.994	10.659	15.477	12.291	11.37	15.261	12.777	6.834	6.988	8.074	20.611	8.963	10.195	6.854	11.862	15.935	11.249	26.477	7.054	30.67	48.343	20.26	13.894	16.173
25	5.804	9.431	15.488	8.215	6.029	7.083	18.198	12.225	10.663	15.209	9.694	12.183	11.687	24.02	21.659	8.624	16.452	14.614	9.524	8.855	7.458	22.162	8.979	13.181	7.03	12.564	16.566	9.141	32.701	16.313	51.989	71.937	22.848	14.236	15.701
26	7.473	9.708	19.115	9.106	7.332	8.59	18.994	11.882	11.531	16.172	18.531	11.374	12.006	24.277	21.593	12.177	17.027	18.188	16.87	9.631	6.373	19.429	8.438	14.24	8.268	12.33	15.291	11.956	42.883	17.748	67.508	78.962	54.663	13.561	18.292
27	5.641	9.613	18.123	16.798	4.894	10.126	30.741	10.124	14.413	15.123	19.341	14.455	13.185	37.05	20.229	11.861	28.02	14.452	16.147	5.126	4.968	41.275	17.765	16.697	8.803	17.602	16.169	11.429	98.203	18.082	109.361	113.418	84.865	13.081	17.945
28	6.827	10.761	18.606	24.025	7.382	9.665	34.375	15.889	14.913	20.332	21.763	14.881	13.339	49.987	25.339	8.684	30.056	28.472	9.01	9.937	4.66	41.163	19.021	20.933	16.711	18.068	43.263	14.767	176.182	18.164	129.983	122.421	170.132	18.11	20.156
29	8.474	10.306	19.218	17.561	7.389	9.48	46.784	12.657	13.615	31.426	12.686	26.226	14.091	72.349	22.246	10.355	41.446	42.85	9.523	13.36	4.35	60.55	22.07	44.641	20.249	22.023	58.351	13.182	177.535	24.393	211.38	162.417	83.81	16.705	22.175
30	14.643	10.563	24.445	15.609	6.614	8.647	57.028	18.108	16.023	47.458	18.757	17.049	17.761	89.094	19.598	12.141	52.701	35.794	24.566	11.648	9.006	65.257	23.852	63.815	24.084	32.343	78.036	33.273	163.406	33.51	220.229	181.865	186.911	34.118	24.157
31	14.571	9.589	30.035	24.325	7.056	14.346	70.379	17.231	17.504	52.361	20.876	20.665	29.241	74.618	22.921	16.905	84.167	48.492	27.954	25.639	10.867	141.049	28.956	90.077	29.878	55.203	114.804	68.169		48.575			177.357	48.546	26.598
32	15.934	10.154	31.501	46.967	7.763	11.643	94.485	13.555	20.854	30.449	20.525	25.113	35.258	97.127	22.639	16.9	90.605	67.752	39.123	32.795	9.472	175.476	57.591	133.237	33.24	67.848	163.418	113.203		50.618			99.836	70.739	26.389
33	20.679	10.791	38.537	74.769	8.323	12.837	120.665	27.738	24.528	40.514	47.972	41.27	39.238	93.272	28.92	15.452	153.462	73.407	43.677	41.044	11.04	131.842	39.587	159.62	39.905	112.542	135.005	178.729		76.949				101.438	33.088
34	20.372	11.159	50.041	126.053	17.899	16.985	151.111	41.266	23.787	117.865	61.081	24.459	42.25	143.519	60.405	19.602	151.031	83.892	124.683	57.484	14.468	155.401	100.026	177.181	68.938	107.732	128.102	117.435		117.744				171.247	109.749
	27.463	9.144			20.113	21.3		47.6	21.303	142.094	106.044	45.534	50.165	230.651	103.625	19.53	121.518	109.34	74.74	79.49	21.749	168.669	83.731		96.321	103.972				184.845				218.127	212.101
	35.592	11.566			21.598	28.597		66.723	55.707	131.209	153.265	113.433	75.971	268.737	132.711	23.507		145.335	110.538	112.133	24.387		76.005		180.364	157.084								264.392
	45.41	15.37			31.147	30.461		64.662	63.465	137.356	189.949	153.758	156.996		143.217	26.28		152.798	122.865	154.64	25.801		88.581		215.345	162.548
	69.863	18.474			41.093	39.684		150.546	100.325		84.978	246.213	263.03		163.15	33.737				182.151	26.082		103.341
		40.813			101.91	70.995		94.483	150.737		240.624	296.96	111.778		169.521	39.91					15.699
		51.84				84.068		109.202	45.908		169.093				123.297	54.312					45.81
		82.352						193.69	157.947		251.029				235.978	59.356					64.717
								154.975	206.016							77.19					90.797
									245.433							161.014					58.023
																211.407					81.417
																110.771					103.987
																223.369					234.975

## Sheet: day 8
	exp 1	exp 1	exp 1	exp 1	exp 1	exp 1	exp 2	exp 2	exp 2	exp 2	exp 2	exp 3	exp 3	exp 3	exp 3	exp 4	exp 4	exp 4	exp 4	exp 4	exp 5	exp 5	exp 5	exp 5	exp 6	exp 6	exp 6	exp 6	exp 6	exp 6	exp 6	exp 7	exp 7	exp 7	exp 7	exp 7
	1	2	3	4	5	6	7	8	9	10	11	12	13	14	15	16	17	18	19	20	21	22	23	24	25	26	27	28	29	30	31	32	33	34	35	36
1	5.731	14.147	5.786	8.339	7.153	7.386	10.636	9.664	8.411	5.671	11.838	8.918	6.709	6.607	5.974	5.965	5.566	5.594	5.135	8.871	7.705	7.396	12.6	7.034	4.749	3.489	8.452	5.673	5.802	5.015	3.46	3.623	5.757	7.801	8.228	9.956
2	7.213	10.811	5.375	6.614	7.27	6.19	10.948	8.029	8.029	4.845	11.231	7.794	8.201	6.025	9.311	6.993	6.131	9.208	6.637	12.529	4.523	11.153	7.227	5.266	6.453	8.17	6.71	10.185	7.279	8.53	4.982	10.841	8.465	10.87	11.172	6.181
3	8.46	7.213	5.988	8.414	7.442	13.596	11.184	8.076	9.137	8.127	9.459	6.698	7.264	6.988	12.071	6.857	6.707	6.727	4.092	7.808	5.031	10.79	7.588	9.329	5.781	7.461	3.668	8.175	6.632	8.311	5.118	7.483	10.721	6.31	6.578	7.759
4	7.795	5.592	7.507	8.355	9.976	5.722	10.08	8.405	12.435	7.836	8.414	10.915	4.827	6.954	9.993	7.463	7.04	9.301	8.047	7.957	6.299	13.844	8.311	10.514	4.902	4.613	5.45	9.516	6.763	8.755	6.31	7.076	6.679	10.315	7.358	9.306
5	9.071	6.019	7.428	6.969	11.274	4.976	12.126	6.144	8.556	9.677	9.638	9.368	6.961	6.742	8.788	5.556	9.931	9.301	3.308	8.009	5.167	8.085	9.263	8.517	11.554	7.417	5.139	7.127	6.991	10.303	5.187	5.968	7.208	10.344	7.765	10.29
6	11.611	8.448	8.541	5.448	8.106	10.381	13.362	10.877	8.38	7.611	7.293	7.809	8.321	5.84	8.69	4.192	10.523	10.699	5.607	6.793	6.188	8.677	12.635	8.968	10.841	7.514	5.57	7.234	9.115	6.204	6.447	5.8	8.379	11.665	7.447	6.174
7	9.01	10.102	8.572	5.443	7.006	10.938	11.035	9.984	10.187	12.48	9.52	7.926	7.369	7.034	8.969	4.375	12.62	10.486	5.45	7.333	5.933	9.976	8.572	7.151	5.585	6.964	6.628	6.447	9.42	4.927	9.608	6.388	7.957	11.336	7.629	5.109
8	9.224	5.182	8.887	11.203	7.359	10.925	11.676	8.884	8.907	10.293	11.558	8.173	6.643	13.338	8.174	7.957	13.271	8.355	6.131	6.264	7.127	11.131	7.284	7.127	6.101	5.986	6.481	7.34	8.699	8.673	8.364	6.854	6.512	8.502	6.8	6.524
9	12.599	5.272	7.909	6.023	7.419	11.423	10.216	10.47	9.774	10.467	11.047	8.184	7.064	10.684	6.535	5.669	8.498	7.034	5.746	6.457	6.423	11.076	7.333	6.337	7.259	12.277	5.668	5.57	7.905	11.427	10.019	8.132	7.085	9.141	6.344	6.524
10	13.175	6.547	7.353	6.418	8.178	10.012	12.669	11.45	7.68	6.883	11.796	9.747	8.151	10.255	7.901	5.607	8.159	5.585	5.94	5.817	6.71	9.726	7.262	6.832	6.715	7.721	7.532	5.858	10.117	12.869	9.792	6.854	9.673	9.146	8.465	9.744
11	8.271	6.923	6.774	6.333	8.216	12.776	9.907	13.085	9.962	7.387	9.683	8.705	6.848	10.006	6.985	5.63	8.734	7.377	8.756	5.118	7.79	7.776	7.011	8.255	6.414	7.137	7.358	10.751	8.721	12.656	7.502	7.565	6.337	10.406	12.656	9.842
12	6.553	6.411	5.886	4.802	7.86	11.98	8.905	9.876	11.55	7.882	12.573	12.621	6.067	11.634	10.154	7.194	8.896	12.775	8.502	5.837	13.008	6.21	6.394	7.906	6.588	7.417	7.747	8.594	8.488	8.683	5.668	9.146	6.854	10.898	12.206	9.505
13	6.692	9.486	5.579	6.87	7.536	12.307	8.829	9.613	12.211	10.2	10.984	14.581	8.206	11.788	8.836	9.608	13.306	13.101	7.36	5.293	12.684	11.947	9.215	6.796	7.225	7.4	7.169	6.832	9.653	8.908	6.566	9.505	7.565	13.696	12.897	10.813
14	8.321	8.608	6.8	8.167	7.869	10.507	7.688	9.735	11.175	11.719	13.09	12.822	10.018	6.089	8.081	5.976	13.727	7.05	8.457	6.354	10.218	10.869	7.148	7.385	6.214	9.692	6.832	8.67	9.385	7.971	5.24	12.509	7.065	8.452	11.492	10.073
15	8.834	10.379	5.614	8.005	9.33	9.745	9.973	9.886	11.733	9.947	12.279	14.351	8.056	4.703	8.342	7.882	15.131	9.374	10.325	7.039	8.205	10.544	8.456	9.984	6.562	10.065	5.933	9.142	8.683	7.971	11.674	12.841	9.181	6.874	11.024	8.086
16	10.654	5.987	6.385	10.246	10.075	9.587	10.874	12.399	13.649	10.737	11.453	14.052	10.215	11.954	10.301	8.09	8.502	9.006	9.748	6.695	6.094	11.743	7.034	8.488	6.699	10.093	8.699	10.295	12.656	10.782	9.376	8.26	8.789	8.29	10.545	8.612
17	10.618	5.764	6.842	9.106	11.324	19.476	8.652	8.639	13.885	13.466	11.445	13.452	10.207	11.512	10.376	7.405	7.741	9.221	10.29	7.441	7.288	14.169	8.795	8.788	13.148	9.154	9.608	8.699	8.749	9.139	8.683	8.102	9.316	8.619	11.053	6.349
18	12.925	5.934	5.779	7.66	8.704	10.416	18.29	10.271	14.466	12.223	11.439	6.937	11.263	9.415	8.902	9.158	4.57	11.253	8.709	7.182	8.795	10.203	11.423	9.023	12.578	9.673	10.61	10.548	7.737	11.717	8.232	8.26	7.917	14.588	13.61	9.166
19	12.772	5.235	8.714	8.864	10.39	10.593	14.535	11.484	16.49	11.279	14.254	6.455	9.963	7.032	8.744	8.8	7.039	8.614	6.704	7.288	9.898	9.898	10.075	8.243	12.849	9.668	9.611	9.385	8.908	9.842	7.981	7.208	9.166	14.246	5.877	7.576
20	12.859	8.083	7.878	9.646	11.197	6.529	15.199	15.564	16.121	11.611	17.396	14.749	10.704	15	12.162	8.443	10.551	9.867	6.354	7.507	8.205	10.359	11.057	9.845	15.915	12.314	11.953	11.717	7.967	12.422	8.449	14.772	8.443	15.643	8.908	8.092
21	11.091	9.766	8.073	18.233	10.588	4.893	18.905	10.627	15.094	11.925	17.377	13.448	10.168	14.368	10.236	9.354	11.253	9.724	8.449	8.205	10.406	7.721	13.955	11.131	16.73	10.966	12.89	11.726	9.633	8.908	8.673	14.438	14.588	16.697	15.707	8.268
22	10.413	10.036	9.9	10.963	11.74	13.308	17.54	15.699	17.153	12.155	19.358	14.191	14.533	13.954	12.82	9.537	10.2	19.863	10.754	10.156	8.905	17.772	13.83	11.956	21.213	15.915	10.782	9.867	11.258	8.908	5.863	11.621	12.132	11.253	10.79	8.795
23	11.794	9.8	8.406	9.968	10.941	14.34	16.516	12.179	16.21	12.903	29.415	12.303	13.476	17.88	12.896	10.075	11.997	20.212	10.226	9.728	12.185	20.953	13.642	11.019	26.622	11.601	10.335	10.377	12.499	9.373	9.142	9.316	11.248	10.018	10.313	8.789
24	11.635	9.721	10.112	19.418	10.603	15.321	16.769	15.684	18.874	12.2	7.765	10.588	15.41	17.23	18.699	8.734	13.006	16.353	14.841	7.85	9.166	20.605	13.515	10.662	31.83	12.323	14.302	11.719	10.782	10.782	7.747	6.524	10.947	16.246	16.445	17.752
25	11.926	9.104	22.001	19.086	11.141	15.845	33.902	14.474	30.793	11.223	14.889	11.071	16.328	19.99	16.532	11.153	13.01	21.994	12.33	7.971	10.311	23.698	11.141	22.85	36.441	11.6	19.697	11.258	25.078	14.302	17.108	8.452	10.371	14.064	20.633	19.17
26	13.266	8.908	20.125	27.381	17.088	15.392	30.596	34.62	50.023	7.708	18.946	11.516	20.074	12.915	18.981	21.215	15.466	22.389	13.156	7.858	14.078	30.394	10.353	14.767	50.926	14.263	21.794	10.779	28.832	11.016	15.702	9.666	27.649	13.534	21.195	22.705
27	23.1	8.016	26.776	18.08	18.623	15.936	26.546	30.689	76.75	14.716	34.46	10.381	17.8	11.153	19.141	18.75	13.749	21.794	12.591	11.258	14.793	32.521	11.309	20.039	67.313	11.775	20.435	13.131	38.203	12.188	16.898	9.673	31.284	15.997	19.42	16.345
28	26.502	9.271	29.245	11.588	18.614	24.775	45.729	36.228	95.545	10.472	62.215	8.553	9.725	23.231	25.9	26.606	18.399	15.115	13.65	13.475	14.253	60.508	9.887	38.328	92.11	13.894	35.872	15.482	36.09	12.42	19.485	8.795	24.094	16.905	18.082	13.2
29	32.956	8.523	41.657	14.152	21.304	17.849	43.521	27.465	104.524	7.908	97.299	21.466	12.146	13.663	25.958	30.584	22.98	15.467	14.429	13.008	13.534	70.343	18.351	26.4	94.519	13.537	35.434	15.702	22.072	14.06	17.614	9.842	28.121	24.791	21.277	30.956
30	49.136	14.621	53.595	17.711	26.527	30.282	37.014	23.818	175.856	7.691	65.126	21.198	22.764	18.213	59.409	32.837	26.901	17.051	23.329	12.772	15.294	119.457	11.719	24.256	150.981	13.749	46.654	13.828	36.556	14.765	23.433	13.537	50.441	24.445	29.338	39.875
31	66.609	18.441	71.405	15.575	31.478	16.38	46.934	46.829	207.993	8.957	72.389	24.463	30.609	14.927	52.332	39.368	54.835	17.982	15.609	17.108	17.07	74.531	11.076	20.39	201.79	14.591	40.54	15.707	37.566	19.706	23.92	14.061	84.372	51.673	51.239	43.236
32		15.808	127.993	24.024	41.983	39.197	55.427	16.55	171.132	19.765	134.373	29.34	29.192	17.305	65.05	100.535	58.349	47.809	16.535	15.587	15.658	129.203	14.77	27.473		31.819	51.119	35.178	56.01	44.057	32.105	15.818	111.216	75.814	75.338	59.408
33		19.528		34.012	51.156	36.927	76.904	59.543	163.077	22.463	169.334	41.454	19.759	22.32	105.501	169.194	69.246	57.179	44.951	44.069	16.596	131.649	10.555	36.232		38.504	76.635	55.068	203.166	51.087	38.242	17.224	166.003	99.866	69.951	99.125
34		18.68		33.58	51.156	46.732	106.273	87.48	127.957	29.827	280.346	56.25	53.936	23.517	99.715	214.221	92.104	51.093	27.498	63.974	17.313	271.099	24.209	39.943		50.443	150.536	67.111	139.925	72.881	108.374	24.695	192.486	91.393	85.898	111.956
		27.416		43.316	68.504	82.075	139.119	109.231	218.42	37.384	180.157	58.553	52.67	21.39	115.526	179.374	89.984	91.076	27.561	89.657	31.46	202.813	24.389	49.373		50.297	172.974	120.759	169.809	80.845	129.36	27.593	148.335	74.149	202.623	202.825
		33.122		50.941			192.061	169.94		29.938		81.759	49.209	22.628	186.389	260.935	186.311	101.507	64.112	130.266	26.196		23.863	68.866		69.264	289.511	139.196	277.069	115.397	89.325	29.568	144.82	102.204	166.033	212.293
		33.209					136.761	126.411		161.809		147.44	195.011	18.553	122.624		159.926	139.984	97.717	134.875	38.619		27.433	83.692		93.823	177.872	103.494	217.44	159.525	110.165	35.855		158.967		147.362
		51.176					134.251	110.786		160.402		107.417	231.515	28.907	163.795		192.866	144.404	149.038	105.549	52.854		24.25	84.652		176.558		246.754	342.139	182.142	166.189	68.205		235.026
		44.809					136.347			110.008		85.809	134.035	28.084	219.384			229.667	135.422		56.772		34.467	112.842		246.874		259.013			150.659	47.106		183.288
							176.425					137.752	171.37	45.265	262.017				247.378		84.865		45.26	110.032		187.765		156.422				61.165		272.602
							210.658					162.338		74.061					275.666		78.814		43.415	201.678		183.218						142.069
							194.212					196.304		84.235					241.719		111.263		61.021	260.493								155.365
														198.925					169.796		225.322		132.128									105.6
														163.032							197.698		203.954									147.645
																					155.6		260.404									171.533
																							199.782									140.489
																							162.437
																							224.469

## Sheet: day 10
	exp 1	exp 1	exp 1	exp 1	exp 1	exp 2	exp 2	exp 2	exp 2	exp 2	exp 3	exp 3	exp 3	exp 3	exp 4	exp 4	exp 4	exp 4	exp 6	exp 6	exp 6	exp 6	exp 6	exp 6	exp 5	exp 5	exp 5	exp 5	exp 5
	1	2	3	4	5	6	7	8	9	10	11	12	13	14	15	16	17	18	19	20	21	22	23	24	25	26	27	28	29
1	8.015	5.974	5.203	4.862	6.006	9.906	9.434	9.212	8.72	7.03	6.541	8.044	6.372	5.852	5.428	8.176	8.227	5.139	9.374	5.172	7.461	7.34	11.115	5.77	3.902	6.524	4.166	8.726	6.445
2	11.427	9.115	6.702	8.536	7.415	13.033	11.014	6.692	6.979	6.775	9.268	7.816	7.64	7.552	6.171	9.44	9.127	4.64	7.895	7.971	7.156	8.413	6.796	4.706	8.29	6.012	11.515	8.102	7.703
3	9.446	5.53	8.821	14.435	9.445	10.977	11.485	15.022	7.764	7.582	8.767	7.717	7.987	7.755	7.291	8.887	8.339	6.933	10.692	5.273	5.558	5.177	10.548	4.403	7.231	7.18	7.63	9.356	9.505
4	9.856	7.139	7.758	9.873	7.117	13.228	10.395	7.84	7.048	6.733	6.41	11.206	5.419	9.03	6.229	6.273	11.659	9.969	9.125	5.275	6.616	6.536	11.309	4.509	6.101	7.801	7.059	8.803	11.172
5	10.236	6.435	11.754	12.879	5.892	9.819	10.436	11.845	4.804	14.166	7.333	7.52	5.445	11.139	7.846	6.04	9.079	8.44	6.997	11.253	4.408	7.092	11.014	6.093	6.764	5.818	3.867	8.206	9.282
6	9.435	10.144	12.997	5.289	5.722	8.922	10.25	10.88	3.936	17.708	7.787	6.296	5.788	9.633	7.781	5.895	8.255	7.338	6.618	7.24	12.178	9.662	11.726	7.448	9.236	7.246	5.929	8.494	7.785
7	9.856	13.198	7.708	6.357	7.39	12.957	9.455	9.527	8.142	9.519	7.723	6.094	5.995	7.981	7.483	7.549	10.058	7.652	6.997	7.765	8.228	7.488	10.12	7.078	10.14	9.464	9.341	8.394	8.017
8	10.313	9.633	5.797	7.193	8.502	11.723	10.074	13.44	10.641	8.908	9.256	7.138	6.054	6.727	9.85	9.942	10.434	8.053	7.893	6.791	7.342	6.599	7.268	6.454	7.899	7.893	7.109	9.987	13.27
9	9.338	9.747	6.084	7.095	8.681	10.067	10.89	11.463	8.029	8.727	7.175	8.465	4.895	5.697	11.617	8.64	9.38	5.98	7.514	6.653	6.337	10.638	7.499	6.521	8.033	6.791	6.857	10.203	7.588
10	7.79	10.597	8.53	6.224	8.646	8.227	10.762	10.839	9.644	9.894	7.824	6.205	8.752	8.164	10.207	9.374	13.358	6.025	7.34	7.957	5.46	4.739	9.4	7.493	10.411	6.234	8.085	10.96	8.866
11	7.169	13.144	9.71	6.19	10.783	8.739	11.287	8.315	7.326	11.614	6.586	11.45	4.757	6.751	10.042	8.899	11.952	6.628	7.639	7.911	11.342	7.219	8.905	6.845	9.998	8.41	4.397	9.681	6.699
12	9.187	10.61	10.079	8.202	13.994	12.063	9.375	10.526	7.746	10.753	9.736	12.452	6.168	6.783	10.375	10.568	14.226	6.496	8.102	8.614	9.919	11.103	7.971	6.423	11.902	7.137	6.512	11.171	8.892
13	11.634	9.845	8.981	6.39	13.472	10.607	8.264	9.605	7.212	10.503	7.877	13.368	8.59	7.486	11.249	11.633	9.268	12.429	10.79	9.692	8.57	10.984	8.905	6.789	10.727	9.594	7.382	10.582	12.334
14	11.801	9.516	9.051	10.39	13.568	13.017	8.399	12.056	8.364	15.204	8.664	7.821	7.044	8.107	11.27	9.505	7.499	7.225	11.478	10.568	8.452	6.481	9.845	7.325	6.736	9.594	7.39	8.283	10.423
15	10.751	12.136	9.608	11.689	15.098	8.581	9.302	11.126	7.099	13.267	6.865	5.555	3.651	7.813	11.952	11.478	7.975	7.039	11.472	8.965	6.618	6.94	10.174	6.41	7.206	7.225	6.329	9.047	9.881
16	10.82	11.674	7.447	10.709	14.117	7.598	15.104	11.01	6.079	15.264	10.343	7.721	6.931	10.07	12.698	12.489	7.39	7.147	11.14	6.854	6.04	10.568	10.313	6.578	15.286	7.926	8.26	12.801	10.267
17	18.098	7.092	8.134	11.355	17.799	11.337	10.387	11.641	9.913	12.773	10.317	7.997	12.399	10.095	14.591	13.192	6.704	8.153	10.145	7.608	6.562	12.829	8.67	7.629	9.685	8.851	9.681	12.208	19.872
18	17.132	5.643	9.4	11.973	16.71	8.111	9.271	13.784	12.98	13.777	9.365	13.332	6.606	12.285	17.754	13.358	7.156	9.742	9.497	6.854	12.334	7.998	9.867	6.929	8.115	10.828	8.963	11.282	23.311
19	18.227	8.255	10.174	11.885	16.802	14.854	10.872	14.931	14.444	18.999	8.151	10.223	6.913	10.816	15.818	14.763	7.522	9.022	10.486	5.8	13.175	8.721	9.42	8.326	8.583	9.692	8.438	10.722	27.629
20	19.017	7.821	9.208	12.181	13.175	7.618	7.552	11.244	16.006	15.72	11.991	15.55	10.594	8.709	15.124	12.86	9.041	11.181	7.169	11.472	13.45	16.211	10.555	9.526	7.39	9.968	9.724	13.543	14.955
21	33.694	10.61	11.444	12.791	12.795	10.319	12.306	13.409	14.555	18.285	9.428	11.339	13.28	17.592	17.579	10.546	7.279	9.38	10.073	11.072	11.472	9.446	8.917	10.902	8.132	10.267	8.327	11.26	12.138
22	45.696	11.997	12.266	15.817	11.605	15.724	7.25	31.388	18.634	17.745	12.273	9.541	8.944	13.42	20.039	20.223	6.097	18.399	10.966	10.932	12.831	9.214	10.802	9.283	8.132	10.727	10.545	10.734	27.068
23	61.63	13.834	13.624	13.514	7.86	6.409	12.392	33.614	16.35	30.2	10.403	12.751	7.096	11.561	20.424	19.352	15.027	9.38	10.29	11.249	12.479	7.821	11.482	9.665	8.525	13.71	10.902	11.796	30.585
24	99.209	14.793	11.336	18.567	7.86	9.159	8.126	54.11	18.119	32.803	15.231	7.837	7.098	13.124	23.918	21.994	9.256	13.37	10.551	11.605	14.246	10.12	11.492	8.617	8.502	14.597	8.092	14.246	28.48
25	143.115	17.575	18.549	16.509	8.115	13.583	8.01	83.141	18.51	74.538	13.961	8.53	6.324	13.014	31.811	24.269	9.619	8.795	13.276	14.965	13.399	8.022	11.719	13.951	15.666	9.146	12.132	13.894	27.066
26	111.998	16.184	16.176	19.675	6.906	12.504	18.513	109.64	18.76	78.658	9.605	12.654	14.384	22.757	44.292	21.969	10.261	9.614	17.471	15.853	15.116	12.689	13.156	9.049	17.246	13.574	8.612	13.764	62.216
27	100.716	18.045	23.931	18.567	10.754	14.288	16.019	168.951	18.825	99.819	14.342	10.811	12.474	27.427	101.936	32.701	17.982	15.936	27.607	20.063	12.308	17.823	12.455	11.133	17.224	19.521	9.666	15.547	112.5
28	206.412	20.388	23.508	21.895	10.2	14.689	17.782	152.302	33.859	161.024	27.961	14.888	14.097	17.336	71.27	32.163	23.569	17.577	29.081	19.547	19.861	26.138	15.32	11.862	14.943	15.818	20.211	25.629	79.787
29		26.096	17.963	20.841	18.958	19.571	17.402	121.864	35.779	110.356	34.915	12.919	17.334	16.253	109.281	87.042	32.247	19.5	28.122	20.042	17.579	23.931	15.7	14.064	11.787	17.224	16.23	25.108	212.453
30		24.765	13.291	22.438	47.473	20.834	16.581		42.188	56.944	45.564	14.061	14.039	19.402	161.001	69.787	35.998	21.324	32.72	20.055	18.63	15.32	15.716	13.717	11.072	14.253	12.698	33.728	186.3
31		35.447	16.306	24.411	22.496	21.199	15.877		47.997	116.346	57.495	14.842	17.47	30.71	172.649	105.247	52.543	23.242	56.97	20.739	17.752	29.734	34.216	14.208	22.507	21.618	12.303	33.263	180.631
32		37.085	12.455	67.91	57.424	33.061	60.645		53.569	138.205	54.003	16.009	18.682	39.055	264.45	94.675	73.597	31.443	73.477	22.201	20.063	55.545	47.335	13.632	24.256	19.861	12.654	88.534	240.969
33		62.819	14.536	87.217	107.868	32.067	90.252		57.242	129.261	34.059	42.334	12.287	52.032	201.219	110.8	88.711	31.993	97.406	40.253	17.224	62.241	60.474	14.529	27.629	43.247	14.064	135.794
34		93.628	40.077	104.797	105.679	36.633	115.327		62.402	144.116	41.056	38.537	16.351	70.855	277.127	155.479	118.907	38.683	150.687	42.768	20.036	108.999	93.744	14.529	26.391	49.29	18.981	252.94
		117.435	47.106	121.094	127.261	43.911	179.964		86.363	132.867	67.78	60.667	16.828	42.111		177.027	167.605	47.598	178.761	40.82	21.266	111.68	147.657	24.716	36.556	41.478	19.684	239.311
		154.718	64.771	165.637	214.86	147.149	183.505		76.594	134.218	56.303	38.449	20.159	81.36		196.013	171.555	48.081	281.532	53.784	28.691	189.326	212.722	30.837	58.03	56.592	26.011	162.033
		147.013	101.937	188.038	77.026	121.052	140.229		94.894		86.704	55.64	23.623	65.838			180.324	67.592	212.276	61.161	31.394	184.376	180.017	39.658	64.677	59.929	24.668	223.803
			206.038			131.549	136.012		157.44		75.596	66.553	31.598	106.861				110.28	159.657	113.888	82.524	136.478	205.84	60.265	69.42	83.911	38.314
						82.701	101.849				162.667	74.76	39.853	108.031				170.494	188.61	126.636	138.947	155.114	249.518	70.356	105.471	96.442	44.524
						100.153					155.149	111.159	59.243	114.079				268.086	215.673	248.831	181.262	278.331	176.475	118.574	130.085	97.841	48.87
						121.443					112.847	202.948	62.725	118.03				189.581		175.3	219.607			160.655	299.575	158.917	76.178
						124.105						217.091	87.199							211.645	361.812			236.518		132.452	91.579
												173.183	109.137											152.441		174.136	95.941
													141.206											152.706		207.653	137.202
													213.214														107.837
													228.051														144.845
																											127.569
