# Supplementary material for: A Sizer model for cell differentiation in Arabidopsis thaliana root growth
Source: Mol Syst Biol. 2018 Jan 11;14(1):e7687. doi: 10.15252/msb.20177687 (PMC5787709; doi:10.15252/msb.20177687)
Supplement: Supplementary file 9 — Dataset EV1 [file MSB-14-e7687-s009.zip › Dataset_EV1/pRP5_all_days_for_automatic_sequence_approach_1_exp.xls]

## Sheet: day 1
	1	2	3	4	5	6	7	8	9	10	11	12	13	14
	6.825	4.716	4.341	7.911	4.058	7.629	4.64	5.505	4.716	4.622	8.838	8.816	9.01	6.4
	9.491	5.266	3.695	4.57	6.139	7.737	7.059	6.997	5.344	7.604	8.552	5.205	7.456	7.05
	6.857	5.745	5.124	6.736	4.454	6.832	5.692	6.588	6.151	9.619	7.246	7.225	9.652	5.877
	7.917	5.745	6.784	6.388	6.817	6.366	8.312	5.519	5.797	9.969	10.315	8.115	6.349	7.268
	6.503	7.298	6.924	5.1	6.151	6.097	9.275	7.4	6.025	10.38	6.273	6.366	7.282	9.856
	7.39	8.09	6.854	6.679	8.826	6.796	6.337	8.086	9.559	8.809	6.699	7.214	9.2	8.53
	8.614	6.86	7.434	8.29	7.054	8.215	9.57	10.898	8.488	11.7	10.344	6.151	7.434	7.79
	7.384	7.513	6.784	9.848	9.265	11.775	5.624	11.78	6.71	6.71	8.115	6.681	6.524	8.708
	8.102	6.8	6.503	9.139	4.462	7.046	6.327	9.867	7.676	7.662	5.81	8.97	7.382	7.877
	8.438	7.513	11.611	7.926	6.687	8.642	8.132	6.863	8.134	9.332	8.482	7.59	7.377	13.421
	11.436	6.097	11.995	9.42	5.457	11.258	10.837	4.583	8.205	10.931	10.966	10.024	7.208	10.971
	9.681	8.749	14.847	9.2	9.27	9.166	7.893	7.917	9.054	14.186	11.037	12.831	7.557	9.542
	9.673	7.981	13.821	9.942	10.131	11.521	9.073	7.382	9.911	8.282	7.434	12.147	7.109	12.315
	13.256	9.015	9.666	8.789	11.738	10.843	7.94	7.733	8.185	9.018	8.102	13.625	10.056	25.947
	14.939	7.967	10.019	8.979	8.449	13.408	16.655	7.382	7.34	8.809	11.951	12.655	11.282	29.597
	30.43	9.166	7.214	17.945	12.89	28.005	41.736	5.802	7.325	12.457	12.303	28.866	11.282	29.642
	30.627	9.214	8.268	19.304	11.016	34.22	27.953	8.307	8.364	14.894	17.407	41.317	10.267	30.235
	43.499	9.889	17.296	45.209	15.482	43.374	37.334	11.601	11.905	16.802	20.917	45.12	9.396	42.014
	30.504	10.313	14.263	17.751	15.728		48.023	16.554	14.386	39.605	36.1	31.301	12.453
		14.064	20.941	36.3	31.993			20.321	26.287	30.582	39.023		13.574
		31.409	35.469		39.007			17.341	38.948	28.474	54.809		21.388
		29.619	30.964		60.7			25.88	73.73				26.761
		52.989	62.24					49.164					25.133
													36.03

## Sheet: day 2
	1	2	3	4	5	6	7	8	9	10	11	12	13	14	15	16	17	18	19	20	21	22	23	24
	7.313	5.955	8.612	9.081	10.054	7.459	7.104	7.656	8.012	7.522	7.473	9.359	9.848	7.769	7.133	6.714	6.538	8.623	9.987	11.724	9.139	5.908	7.703	7.874
	11.986	7.971	5.056	9.355	11.052	8.401	8.867	7.115	10.54	5.978	7.639	8.423	8.619	9.059	5.447	10.976	5.895	6.093	9.28	8.337	5.193	5.414	6.625	8.134
	8.299	4.948	4.528	10.586	11.838	6.792	8.752	6.507	5.46	6.681	7.017	8.503	7.034	7.508	6.419	11.801	4.28	5.702	6.503	8.788	5.947	7.467	5.842	6.187
	7.573	5.179	9.823	10.333	7.875	7.573	7.961	7.662	6.413	12.277	7.677	6.06	6.017	7.781	12.333	9.611	6.906	6.481	7.673	9.295	4.519	5.895	7.415	7.877
	13.553	9.643	14.091	6.708	6.452	7.276	6.49	6.523	5.284	10.828	6.669	9.01	6.522	8.065	10.71	8.232	6.653	6.344	9.134	7.892	6.229	6.789	9.517	8.597
	11.724	5.452	8.401	4.5	6.986	4.71	10.805	7.327	11.016	8.851	11.342	8.004	6.337	5.124	9.767	10.321	5.757	7.747	6.976	8.134	6.017	8.063	8.085	15.043
	9.455	5.796	7.64	6.239	7.933	10.696	11.114	7.409	7.107	10.383	9.594	7.608	6.349	7.085	10.947	9.4	8.929	7.046	5.911	7.374	5.585	7.846	7.039	14.388
	9.455	6.216	5.957	6.067	8.855	7.069	8.458	10.058	7.256	10.2	7.032	9.073	5.649	8.816	9.304	11.016	8.178	4.688	7.805	9.64	6.397	8.015	7.741	13.133
	12.914	6.067	5.736	9.011	7.883	5.515	10.488	8.183	10.688	11.315	9.33	8.525	5.976	8.327	12.164	14.312	9.374	4.804	6.375	9.918	6.327	9.037	8.963	13.373
	14.701	7.573	7.104	6.196	9.109	7.069	12.235	10.267	9.941	10.545	9.341	8.465	5.81	9.621	10.856	11.738	9.531	3.867	6.646	9.464	5.451	8.74	8.262	10.374
	11.554	7.239	6.712	6.75	6.595	8.986	11.674	10.321	5.708	10.722	9.673	8.991	6.154	9.848	10.672	12.422	7.59	4.805	6.423	10.145	5.46	7.076	8.612	8.642
	12.903	6.03	6.69	4.094	8.551	7.621	11.545	6.757	5.702	10.722	7.957	9.744	5.8	10.545	12.719	7.034	7.065	6.561	7.702	9.076	6.191	8.063	9.497	10.71
	12.644	5.582	10.767	4.061	6.986	6.216	11.982	5.884	4.802	9.141	9.673	4.999	6.327	6.191	9.292	6.331	8.619	6.562	7.299	8.206	6.154	10.104	12.314	11.49
	11.165	5.919	13.686	5.252	6.512	7.533	20.33	8.022	5.259	9.666	7.259	5.866	12.835	6.562	10.261	7.502	8.29	7.967	8.923	8.394	6.874	7.137	12.489	14.21
	10.66	6.777	11.08	6.478	8.561	7.387	15.512	7.208	5.568	13.885	11.253	6.191	10.721	7.05	14.178	7.279	9.652	8.673	7.937	9.634	5.448	7.206	12.478	13.373
	22.101	7.703	11.53	8.55	8.736	7.796	16.936	8.708	4.65	16.002	11.425	6.161	11.424	6.854	16.184	15.716	8.991	7.147	9.131	9.85	5.8	12.106	9.844	11.942
	34.452	5.718	10.914	9.657	8.331	7.459	35.347	6.547	5.259	15.821	10.722	5.999	13.534	7.208	16.521	14.312	10.218	7.971	8.65	10.104	6.524	12.513	11.271	14.666
	51.008	6.466	10.988	9.461	7.095	7.895	51.645	7.431	4.952	20.212	13.006	5.824	12.308	5.451	19.333	17.113	10.369	8.085	7.288	12.964	5.273	13.821	15.151	24.817
	72.751	7.703	11.838	9.779	11.297	7.276	41.43	8.878	9.15	25.72	20.611	6.161	11.78	8.086	27.681	21.579	8.656	7.733	7.441	13.098	5.319	11.76	12.674	28.751
		6.457	13.619	15.606	17.388	12.679		12.666	9.905	22.74	32.544	5.81	13.884	7.657	21.327	26.037	8.102	9.959	8.009	21.399	5.273	11.839	22.848	51.831
		6.6	15.605	15.776	20.221	13.914		13.824	10.66	30.174	28.278	14.673	15.722	8.033	30.638	27.442	8.628	11.6	7.638	24.901	5.448	11.684	22.54	55.831
		7.506	23.611	13.541	20.194	12.009		12.569	12.165	43.831	37.583	14.913	11.777	9.867	44.043	42.011	13.024	9.614	15.753	31.518	6.329	16.23	24.445	69.888
		7.206	35.017	14.762	49.347	9.21		13.84	10.804	57.026	79.301	15.566	11.425	19.521	55.521	60.839	17.927	11.365	18.666	31.71	6.503	27.336	35.207
		10.377	39.211	16.317	59.462	23.829		13.174	13.501	53.426	68.902	20.478	15.821	19.547	43.454		21.093	17.458	15.126	27.445	7.206	33.092	48.859
		8.882	54.012	26.241	50.756	20.145		16.876	18.765		68.552	12.24	20.612	19.547			26.4	18.756	20.304	41.204	6.161	35.249	77.674
		11.896	112.281	35.55	66.823	35.197		16.958	21.925		71.284	18.457	44.122	35.517			39.758	33.861	32.004	64.268	8.619	54.947
		12.644		43.632		30.686		28.814	21.933			28.828	76.621	53.392			33.058	43.257	35.262	79.692	12.303	61.626
		9.305		32.481		54.866		45.015	25.504			27.269		43.446			57.647	51.911	37.739		14.604	44.114
		9.15		79.409				43.5	55.222			56.503		56.074					47.484		14.587
		10.161		80.328				86.671				72.443							47.335		16.353
		13.322						117.41													16.178
		36.848																			23.727
		47.419																			20.042
		120.764																			25.689
																					75.209
																					72.626
																					74.883

## Sheet: day 3
	1	2	3	4	5	6	7	8	9	10	11	12	13	14	15	16	17	18	19	20	21	22	23	24	25	26	27	28	29	30	31	32	33	34	35	36	37	38
	5.928	9.464	5.643	6.541	10.659	8.796	6.845	7.333	8.384	9.115	8.923	6.331	5.097	9.127	10.503	7.261	6.548	6.812	8.299	7.929	10.568	7.981	7.477	8.905	10.61	8.121	10.527	9.316	8.092	5.872	6.371	11.604	8.065	11.436	7.384	8.483	4.996	6.249
	7.729	6.588	6.093	4.404	10.065	7.676	8.57	7.473	10.011	11.528	6.528	9.244	6.3	9.931	8.374	11.942	9.096	8.02	11.286	6.239	8.976	7.924	5.486	4.927	4.302	9.956	9.385	8.262	8.206	6.599	6.825	8.494	9.025	12.026	7.807	6.681	5.092	10.091
	6.536	6.351	7.219	7.657	8.67	6.616	5.313	6.397	11.14	6.669	7.488	9.562	4.896	5.118	8.468	5.651	9.396	9.535	7.365	13.169	12.629	12.253	4.378	6.097	8.384	6.191	8.67	4.69	5.976	8.642	8.142	7.488	9.154	10.778	7.87	8.198	7.333	9.759
	4.469	8.142	7.676	7.137	5.466	6.31	6.28	6.337	8.53	5.745	7.139	6.084	11.565	11.113	7.662	6.613	8.303	6.101	4.965	11.419	8.654	7.076	4.378	6.481	6.991	7.154	8.67	4.251	7.382	9.608	8.726	9.71	10.375	11.869	8.102	10.218	8.126	7.624
	5.374	8.102	9.015	5.722	5.24	7.022	10.189	9.923	8.892	6.375	8.08	6.151	10.004	6.669	8.282	10.953	7.108	5.33	4.757	10.32	8.682	6.113	5.872	6.025	2.964	6.603	8.202	6.935	8.795	7.246	9.513	7.957	5.976	10.225	8.784	8.35	6.599	6.328
	4.124	7.137	8.917	8.789	8.871	7.877	9.562	4.481	8.491	8.449	9.27	6.025	9.295	6.94	12.788	7.377	5.633	4.621	5.846	11.345	8.625	4.516	6.097	6.025	9.836	6.079	7.737	9.356	7.05	9.531	9.898	6.628	4.924	7.86	10.104	9.589	6.089	6.331
	6.546	6.481	9.166	8.676	9.115	9.356	9.933	3.965	9.878	6.991	9.27	5.797	6.863	6.253	10.461	6.878	6.787	6.74	7.039	10.343	7.257	6.385	6.253	5.797	5.39	6.498	7.268	9.894	7.085	5.624	8.569	5.435	5.145	8.671	11.009	8.262	5.863	4.934
	6.333	7.225	5.643	7.557	10.754	11.794	10.451	4.971	8.015	6.665	5.059	9.285	4.394	7.092	9.662	8.981	11.637	7.072	11.236	11.67	7.729	6.747	5.516	7.34	6.578	6.832	7.264	8.452	6.618	5.493	12.071	5.287	4.934	8.503	7.893	7.639	6.471	6.679
	6.704	7.065	4.477	8.789	8.242	6.747	9.42	4.797	7.564	6.253	5.266	6.628	6.068	7.564	10.249	9.536	12.339	7.658	12.351	12.793	9.932	6.526	7.298	7.502	4.244	6.669	7.279	9.139	8.676	6.588	8.015	6.375	6.736	7.721	9.115	7.899	5.702	7.39
	5.322	10.024	8.439	5.275	6.832	6.366	6.964	8.552	7.633	4.965	5.471	7.86	5.895	6.71	10.406	9.109	11.899	5.892	10.821	14.345	11.285	12.652	9.516	9.329	6.093	6.71	5.161	7.94	7.559	4.826	8.838	8.151	7.214	8.232	7.461	8.655	7.31	6.688
	5.175	10.231	4.739	6.161	6.025	5.344	8.033	8.454	8.08	7.629	6.759	7.957	8.831	6.763	7.532	9.454	9.91	5.372	7.085	9.642	9.855	10.434	7.59	8.594	4.921	4.507	10.087	7.032	8.929	6.349	10.778	10.065	7.24	7.895	7.259	9.166	5.05	7.065
	5.481	11.253	5.877	5.802	5.745	5.933	6.562	7.448	7.729	5.516	8.468	9.608	7.917	6.396	9.71	8.549	8.087	4.708	8.08	10.394	8.358	11.413	9.285	9.139	4.927	6.498	10.568	7.05	8.525	5.624	7.246	7.765	6.692	8.206	8.803	8.176	6.264	7.385
	8.444	4.745	7.981	5.81	5.203	5.974	8.617	10.837	8.67	7.557	6.536	8.321	8.092	9.786	8.053	8.365	7.799	4.879	8.147	9.547	11.64	5.842	10.345	5.877	3.865	9.208	7.499	5.802	9.919	7.208	7.801	10.871	5.81	10.315	8.583	8.102	6.914	6.344
	8.115	6.327	6.097	9.491	5.643	6.896	8.552	9.634	8.821	7.629	7.905	9.247	8.851	10.406	7.629	7.784	7.682	3.515	7.135	11.29	14.2	6.728	10.638	5.41	4.831	9.379	8.908	11.249	8.153	6.679	7.657	10.82	5.842	7.034	10.061	6.139	8.677	6.825
	8.782	11.429	6.599	7.31	10.687	5.933	7.911	9.549	9.789	7.502	7.564	11.135	11.085	11.367	9.015	6.839	7.648	6.468	10.706	9.597	16.481	12.088	7.502	7.41	6.94	10.568	8.594	11.249	9.134	8.262	7.282	10.144	8.899	7.117	14.305	7.017	6.961	4.571
	10.72	6.151	5.643	12.654	10.117	5.933	8.004	10.344	9.786	8.321	11.822	6.164	11.253	11.27	9.285	9.163	8.229	7.95	7.57	10.944	14.247	13.912	8.439	6.093	8.784	9.789	8.699	8.268	10.489	6.699	12.791	10.101	7.137	8.949	11.808	7.282	5.518	7.054
	10.589	6.699	7.747	9.681	8.488	10.295	9.221	8.142	10.345	8.232	9.836	4.477	10.744	12.674	9.889	7.573	17.641	6.036	19.474	14.156	12.833	15.276	8.205	5.486	7.737	9.166	7.765	7.559	11.346	14.94	13.124	10.843	8.379	11.565	11.445	7.508	7.396	5.877
	9.558	13.955	11.542	10.207	7.981	7.169	8.699	7.801	10.984	6.097	14.039	5.974	12.323	12.907	11.27	17.501	8.631	8.131	20.845	13.547	18.35	14.309	8.905	8.67	8.436	11.905	9.385	13.713	11.26	14.94	12.202	10.545	6.935	9.2	9.517	8.977	8.439	13.444
	10.589	17.238	8.436	9.316	6.536	6.31	14.793	16.284	8.871	8.67	13.472	6.111	20.6	11.972	9.166	19.517	6.763	5.282	24.129	14.135	21.936	22.254	7.733	6.714	9.376	8.413	9.151	12.509	13.598	16.895	13.496	12.475	6.953	9.073	9.221	6.481	7.151	6.396
	9.703	14.416	7.513	12.698	16.196	10.672	8.482	14.814	9.679	7.967	13.65	9.214	20.406	14.765	11.258	24.708	8.756	6.422	32.359	13.345	50.677	23.121	18.292	8.449	8.683	9.911	8.673	13.67	12.409	20.085	12.927	25.985	8.465	8.789	9.881	9.275	7.851	7.243
	10.277	24.264	7.298	10.558	14.913	7.564	9.025	14.275	8.285	8.436	14.666	5.24	34.814	28.838	11.258	27.286	6.578	6.186	38.097	21.033	74.044	21.293	19.017	12.185	9.608	12.689	18.981	11.413	13.098	16.346	13.737	25.65	13.427	10.29	20.414	8.193	7.039	6.938
	9.749	20.921	5.863	19.898	18.299	8.321	21.997	13.974	8.009	10.019	21.508	8.67	31.508	31.254	12.922	29.197	15.591	7.521	22.081	26.054	93.442	23.869	19.472	19.495	8.683	15.304	18.748	9.867	13.173	21.617	14.289	33.181	13.768	11.297	26.494	16.682	8.115	7.34
	16.147	24.796	5.155	20.638	20.084	9.679	9.867	13.386	16.483	9.214	39.936	9.446	43.938	45.813	15.997	40.453	16.032	8.858	29.966	18.481	107.638	30.576	26.262	20.824	7.046	15.51	22.281	23.727	24.921	27.66	16.758	34.685	16.166	11.161	33.591	18.118	12.572	15.566
	20.717	25.154	8.721	19.722	28.938	9.187	10.019	16.788	17.512	7.981	56.514	9.71	55.452	59.436	15.707	36.514	20.348	9.763	75.664	31.113		20.824	30.237	24.194	7.765	14.078	26.496	26.144	23.722	28.331	13.442	28.9	15.17	13.024	34.501	20.612	14.182	14.002
	14.49	22.301	20.24	29.183	32.158	9.789	19.879	17.224	18.659	18.607	60.217	7.557	87.388	105.494	13.131	49.536	25.164	14.663	161.347	81.332		26.247	57.566	27.633	8.908	13.834	31.202	25.936	30.8	37.67	17.772	46.638	17.121	15.53	51.439	24.368	17.957	16.614
	13.1	28.435	17.299	33.773	31.649	10.377	20.741	17.456	18.493	18.044	57.687	17.164	100.95	129.856	27.433	28.87	24.12	19.278	99.288	48.141		93.231	79.678	36.448	7.268	13.857	46.685	34.82	37.098	40.17	35.038	61.291	20.095	14.625	112.208	25.335	22.75	17.415
	32.346	60.56	19.073	48.879	41.483	14.854	24.088	23.381	19.155	15.296		20.845	150.957	203.479	29.072	57.67	32.177	20.6		113.135			94.732	49.23	9.611	15.744	68.624	38.031	46.155	58.465	43.955	86.021	25.236	15.818		29.357	36.089	19.238
	36.855	93.636	20.94	53.338	51.338	15.043	25.689	29.279	20.006	20.729		21.727	89.578	223.601	53.736	131.004	53.079	30.323		91.916				74.912	11.717	17.675	109.474	52.413	58.46	81.081	26.531		22.653	17.618		34.53	50.627	22.934
	45.646	145.887	23.229	63.637	68.612	28.705	23.047	48.533	24.623	17.631		25.584			76.633		59.356	35.425							9.845	33.747		73.274	65.963		70.24		53.156	18.633		46.941	76.647	22.469
	54.818	140.453	28.416	109.158	73.62	32.81	26.559	68.722	25.883	40.81		28.046			96.18		82.227	41.848							12.42	41.741		162.194	106.736		89.753		62.774	29.025		59.935	59.778	23.5
	66.425		31.652	149.202	111.311	35.188	30.234	88.722	37.085	43.12		39.438			145.967		157.417	66.59							27.687	49.679		189.66			133.705		136.905	27.566		83.077		30.232
	188.131		39.468	165.337	196.64	44.832	85.592	131.051	33.296	48.976		39.972			103.503			110.451							27.672	86.002		276.737					151.524	52.184		99.684		43.823
	164.569		41.494		221.606	56.748	91.419		45.47	106.236		64.687			121.481										30.517	136.304								110.544		106.155		78.816
			105.374		123.8	72.519			55.334	138.466		68.727													47.759									97.179				128.394
			213.463			88.349			105.994	171.657		181.379													54.964									98.723				110.183
						186.878			111.11	114.112		168.018													102.131									208.472
						169.603			110.552			175.098
									166.292
									246.168

## Sheet: day 4
	1	2	3	4	5	6	7	8	9	10	11	12	13	14	15	16	17	18	19	20	21	22	23	24	25	26	27	28	29	30	31	32
	10.065	8.908	6.305	5.976	6.653	6.812	8.202	8.923	7.565	6.012	4.616	8.53	8.642	6.55	6.522	7.363	6.181	5.562	6.183	6.817	7.792	7.963	6.461	10.932	5.755	7.787	6.703	6.601	8.766	8.843	8.41	5.993
	8.439	11.492	9.127	5.337	7.392	7.142	5.858	10.524	6.933	11.553	11.561	6.079	9.42	9.32	5.038	8.493	10.713	10.279	8.822	8.396	9.195	8.249	7.781	8.383	5.113	8.203	8.1	6.917	12.391	9.315	9.749	8.23
	9.139	8.905	9.379	5.978	9.671	4.831	9.542	14.265	7.687	9.287	7.219	8.53	10.843	8.909	10.623	8.321	5.899	4.832	8.276	7.048	9.354	8.202	5.161	6.739	5.974	8.475	7.192	6.764	10.803	8.889	5.693	8.079
	7.279	10.779	9.931	6.28	7.979	7.154	8.809	9.151	12.513	7.154	5.974	8.824	7.981	9.726	10.091	9.232	5.918	4.92	6.249	7.614	5.844	8.373	4.418	6.42	8.444	10.438	11.461	6.669	7.512	9.834	5.485	8.234
	9.166	9.867	8.468	6.503	6.874	10.209	5.668	7.513	13.442	5.895	8.784	10.71	7.034	7.269	9.577	6.251	8.695	9.499	6.826	7.531	6.035	9.99	6.931	6.682	7.319	6.579	9.47	7.916	7.708	10.111	5.176	7.143
	12.965	10.101	10.597	7.004	7.805	11.54	10.23	6.796	5.519	5.193	8.696	13.175	8.699	5.487	6.441	5.761	7.014	7.147	8.449	6.412	8.61	7.909	5.207	9.388	9.869	6.873	7.492	8.887	9.516	9.379	4.761	6.373
	9.187	7.998	7.05	5.627	9.166	8.364	6.892	7.298	7.085	9.565	6.396	9.853	7.268	5.161	9.868	4.875	11.285	5.382	8.563	6.859	9.764	8.716	5.846	7.272	10.151	7.08	7.801	6.605	9.786	8.189	5.855	5.489
	10.019	8.09	9.015	6.351	10.171	9.792	7.905	11.25	6.863	6.234	6.344	10.313	8.673	8.543	5.107	4.084	6.365	6.224	7.179	6.567	11.857	10.358	6.764	4.779	11.002	8.15	7.956	5.769	6.412	7.659	6.152	6.993
	8.594	8.517	7.532	6.522	8.438	7.86	8.185	11.27	6.161	5.585	6.8	9.853	7.733	6.974	4.616	7.531	6.304	5.382	6.81	5.819	10.219	5.212	6.517	6.676	9.11	8.197	9.631	6.235	6.382	8.85	9.156	7.931
	10.461	7.971	7.79	9.73	8.656	7.729	5.933	12.206	9.006	5.337	6.366	10.335	7.264	7.959	6.187	6.669	5.434	7.498	7.381	6.683	8.29	5.398	9.026	6.536	9.324	11.148	8.252	5.912	6.279	6.5	9.113	9.903
	11.311	8.721	8.517	6.445	9.139	5.928	6.204	12.188	8.963	6.531	7.399	9.842	8.215	8.837	4.545	8.241	4.526	8.923	5.846	7.002	6.092	9.524	7.664	6.447	7.038	8.891	8.385	7.343	6.21	8.61	8.93	8.811
	8.699	8.954	8.917	7.608	8.438	12.846	7.564	10.335	9.315	6.337	5.863	11.024	9.373	6.826	10.414	7.708	11.05	9.729	6.854	7.452	6.637	7.869	8.127	6.224	7.452	9.042	9.347	7.959	11.401	8.807	9.007	8.3
	11.036	9.379	10.079	5.585	11.253	7.279	10.913	9.376	9.844	7.846	6.344	11.726	8.205	7.807	9.776	9.07	7.735	10.565	7.735	5.744	8.645	8.076	8.11	6.624	7.038	4.446	10.102	6.873	10.713	9.397	8.51	10.365
	7.557	11.367	7.971	5.549	10.406	8.228	11.719	6.097	8.965	8.671	5.203	12.654	9.139	6.088	11.36	9.491	6.567	8.076	8.211	6.218	8.285	7.684	7.918	8.903	11.806	5.708	8.861	7.614	8.851	8.189	9.785	9.597
	7.747	12.528	8.908	7.687	11.777	8.981	13.421	6.327	8.991	9.282	12.656	17.132	9.139	5.761	11.963	7.048	10.873	9.558	8.168	6.678	6.06	9.34	7.762	9.146	5.398	13.406	9.09	9.499	10.257	8.527	11.327	9.929
	8.134	11.336	9.142	7.456	13.182	9.015	13.929	19.685	10.2	8.583	10.82	20.158	9.4	8.11	10.722	7.956	7.787	7.248	7.51	7.454	7.67	10.575	8.855	9.749	6.003	6.187	9.47	10.205	10.388	8.755	10.177	12.036
	8.215	15.123	18.118	8.91	17.407	19.124	15.517	21.102	12.665	10.275	13.61	23.958	8.215	8.146	11.033	11.332	8.021	8.901	8.608	6.859	8.49	10.145	10.248	9.324	6.627	7.612	9.646	11.053	10.11	9.317	12.117	12.541
	17.188	16.776	18.292	8.142	15.467	25.925	17.498	24.839	22.499	8.696	14.078	24.857	15.468	9.013	10.289	6.522	10.42	15.973	10.431	8.015	10.369	8.696	9.786	11.806	6.42	6.401	9.472	12.027	18.244	8.527	9.419	13.557
	10.174	19.59	18.332	9.025	31.12	34.48	20.94	32.207	29.363	12.03	13.826	27.421	13.39	10.023	16.32	6.678	11.285	14.307	10.265	6.678	9.352	15.252	8.228	11.594	10.979	6.579	9.361	15.774	15.927	8.704	12.339	15.718
	8.465	23.037	17.108	11.122	49.241	69.851	24.879	47.57	33.041	9.998	13.593	37.512	9.054	14.693	16.934	12.43	20.01	15.319	10.778	6.522	10.369	15.18	9.936	8.076	9.317	15.02	18.63	19.146	18.671	8.076	10.891	17.299
	9.285	21.621	17.815	9.492	77.154	91.07	28.363	105.232	36.733	11.211	15.233	97.362	28.636	15.741	20.033	13.86	22.717	18.648	9.551	8.851	11.041	15.431	7.764	8.189	8.901	11.945	21.439	18.913	22.292	10.766	22.022	20.835
	7.662	26.245	28.884	8.628	124.449	157.698	32.362	180.915	60.684	23.128	19.073	110.877	31.973	14.956	22.214	13.255	27.821	20.908	21.297	13.211	22.36	18.18	10.722	13.263	12.836	12.303	28.007	27.009	28.33	10.402	23.073	21.582
	9.051	27.651	28.363	13.211	91.401	165.72	49.955		71.006	19.562	20.868		33.071	16.489	26.895	13.539	36.534	21.346	31.832	12.289	21.736	43.445	10.867	12.035	14.082	13.384	30.632	41.928	29.76	17.673	27.791	33.452
	11.949	39.145	44.311	12.132		106.932	80.921		153.385	20.828	24.192		42.665	15.369	30.28	14.579	42.947	35.419	38.817	15.227	28.569	39.884	20.037	23.207	30.653	13.173	41.974	52.851	47.059	25.257	36.196	51.184
	11.801	39.271	45.695	26.377			99.145		131.553	51.685	29.53		50.838	13.074	43.949	13.663	53.666	35.457	45.67	24.842	39.745	76.54	21.74	20.766	28.809	14.917	60.715	116.822	74.265	26.472	32.995	62.744
	11.54	78.676	153.312	36.387			109.668			47.933	34.682		72.603	31.717	58	13.36	47.663	29.32	62.798	29.28	70.685	108.885	20.192	19.666	33.946	17.701	90.666	102.726	75.876	34.206	38.291	89.274
	21.555	76.993	107.678	49.406			153.845			80.626	50.214		126.872	54.056	100.077	16.01	93.321	44.13	90.878	35.484	88.486	101.413	22.555	21.532	44.529	37.033	139.351	117.762	117.065	36.039	46.658	126.982
	25.325			68.303			172.356			163.85	57.962		111.423	81.183	99.065	16.793	116.763	78.808	74.647	51.079	105.643	128.793	24.136	23.642	48.787	47.821	241.94	162.721	165.807	87.839	53.41	183.766
	21.824			91.383			78.046			102.547	118.469			101.864		36.026	147.189	72.042	55.272	72.09	83.547		36.535	54.662	132.108	60.119		141.577	139.139	135.823	65.852	198.86
	28.597			144.825						142.422	68.732			146.093		37.617		125.467	62.871	92.53	95.634		41.462	71.071	204.026	71.741				205.858	86.64
	56.941									249.492				117.066		52.784			77.747		82.207		130.209	88.926	161.259	110.482				213.337	118.325
	74.082															46.895			88.968		149.169		192.574	136.49	143.182	230.833					148.767
	67.231															49.619			100.979				134.77	196.425
	165.001															67.465			108.519					199.255
																123.655
																154.028

## Sheet: day 5
	1	2	3	4	5	6	7	8	9	10	11	12	13	14	15	16	17	18	19	20	21	22	23	24	25	26	27	28	29	30	31	32	33	34
	9.752	9.385	5.673	8.202	7.79	5.395	9.752	5.842	8.321	8.228	7.761	7.234	8.821	12.42	7.516	5.685	7.931	5.219	6.281	17.309	8.146	7.572	5.817	8.126	7.473	10.44	10.085	11.377	11.449	5.877	9.562	6.86	7.94	7.967
	7.604	9.139	7.477	9.332	7.084	5.344	8.67	6.644	8.488	7.447	6.528	6.31	3.38	6.093	5.708	7.992	5.487	7.781	9.379	10.902	6.004	7.957	7.652	7.532	13.506	7.633	6.241	8.305	7.614	5.858	7.246	6.253	7.911	7.238
	8.699	6.599	7.737	6.71	8.581	6.111	11.311	10.239	6.111	8.696	6.824	7.708	3.815	6.832	6.1	8.052	5.891	8.481	10.784	7.805	7.139	7.86	10.095	6.558	8.851	9.051	8.065	8.824	9.693	3.815	6.688	7.499	8.438	7.662
	13.634	3.749	12.373	5.788	7.022	6.305	9.1	9.018	6.94	13.116	5.797	7.502	6.187	8.833	3.894	8.168	8.1	5.253	9.921	9.146	6.487	4.921	6.85	8.788	11.553	9.332	5.802	8.53	5.929	4.831	6.789	9.376	10.919	10.313
	9.755	5.39	11.775	4.927	7.03	7.279	8.932	7.358	10.144	9.653	5.745	8.094	7.546	8.642	8.193	8.021	6.993	5.628	6.32	11.336	5.376	7.03	4.894	9.285	10.926	10.011	6.935	7.86	4.653	4.779	6.327	7.499	7.911	6.528
	9.956	5.877	8.015	5.139	5.668	7.998	7.127	9.749	9.376	4.669	7.502	8.821	9.969	6.71	7.317	8.701	10.443	8.766	8.211	10.568	10.18	9.448	9.4	8.159	10.061	7.34	6.191	4.831	8.307	4.225	6.197	6.578	9.374	7.234
	9.573	6.331	5.59	6.832	12.786	7.188	6.344	8.683	5.161	5.57	5.203	10.401	9.411	7.708	8.623	6.703	10.895	8.015	7.612	12.674	5.586	4.861	9.4	7.39	8.617	5.706	6.174	9.559	6.388	7.981	6.28	7.034	5.448	6.528
	8.185	6.331	7.79	8.604	5.745	8.616	11.103	6.214	5.161	10.855	5.624	9.562	10.976	7.05	7.323	8.069	9.646	9.443	6.875	13.375	4.989	4.902	9.263	9.268	9.42	5.706	6.681	8.053	6.151	7.434	5.428	7.268	3.339	9.679
	10.802	6.566	7.139	8.374	5.974	8.53	7.502	6.761	7.264	9.679	7.046	11.542	10.524	8.242	6.367	8.069	8.851	9.042	10.019	11.248	6.204	6.161	7.034	9.191	9.2	6.991	5.451	6.628	10.545	6.329	7.648	6.111	4.058	7.79
	7.729	7.325	6.832	10.38	5.118	9.71	6.097	6.681	8.215	8.465	7.092	9.867	8.321	5.863	8.7	6.838	6.212	9.776	10.767	9.491	5.607	4.573	6.094	11.965	9.42	13.243	5.978	6.832	6.857	6.174	5.656	6.111	4.042	8.305
	8.09	10.311	6.093	12.063	4.616	7.188	7.065	6.093	7.629	5.797	7.358	12.185	6.628	6.025	6.52	5.694	5.589	12.162	7.125	17.227	7.955	6.337	6.566	11.504	10.042	6.331	5.978	7.998	5.802	9.492	7.805	6.578	7.783	10.374
	11.031	11.542	10.079	11.561	7.05	7.447	6.8	5.109	7.981	13.61	6.578	7.737	8.413	6.396	6.382	5.902	12.421	9.137	5.746	9.898	6.948	6.512	6.993	12.422	9.842	5.57	6.863	7.557	10.727	7.576	6.319	8.202	8.502	8.917
	9.214	8.053	9.118	9.786	4.378	7.05	12.708	6.764	7.298	10.638	6.578	10.311	8.932	7.399	5.694	5.121	11.033	9.378	6.988	10.344	5.355	4.921	7.03	13.248	10.093	7.399	7.225	7.513	13.737	6.154	7.745	8.932	6.562	7.532
	9.633	7.821	8.134	9.042	6.566	7.41	15.239	8.063	7.046	10.321	5.9	12.185	9.285	10.313	7.184	6.705	11.188	8.629	7.014	12.323	5.974	5.448	7.499	9.38	10.919	6.896	6.874	7.629	13.534	6.241	6.53	7.967	4.774	15.354
	11.14	6.111	8.311	13.423	7.268	11.115	12.188	7.18	11.726	11.287	5.9	8.908	6.86	12.922	7.609	4.263	9.687	8.679	8.321	12.654	8.488	8.676	7.741	9.848	15.372	6.628	7.065	7.747	9.341	7.557	7.84	7.765	5.673	12.897
	10.249	6.796	10.855	15.805	6.435	13.421	11.951	10.618	12.194	8.436	6.578	7.502	7.821	12.941	6.676	6.859	10.091	9.825	7.312	10.919	7.522	5.627	7.957	8.437	12.684	7.821	10.032	8.232	9.166	7.957	7.243	7.733	5.866	13.1
	11.309	7.747	11.192	14.302	7.092	10.903	21.824	11.594	11.367	12.922	7.298	8.721	8.905	16.176	7.002	6.764	14.468	12.3	9.472	11.647	8.348	5.451	13.019	7.737	7.557	17.105	10.375	6.94	8.26	8.065	9.633	7.733	5.892	14.597
	13.1	7.325	9.71	14.231	8.215	11.103	23.903	11.444	8.981	13.828	7.034	8.908	11.482	15.702	6.528	8.762	12.118	11.401	7.621	21.545	9.158	10.231	10.668	8.905	7.384	19.033	13.223	8.488	8.795	8.268	9.151	10.377	4.481	12.008
	12.499	7.03	10.754	28.191	8.09	10.406	24.849	12.067	9.679	12.063	8.954	11.485	10.802	13.844	7.458	8.708	13.515	10.21	9.193	20.085	13.327	8.826	9.376	9.275	6.688	18.299	14.064	14.091	18.095	9.844	8.139	10.82	7.801	32.593
	15.114	9.559	12.76	34.517	6.578	14.568	29.572	13.688	9.42	12.206	9.611	11.27	12.008	26.73	6.993	7.684	12.777	11.515	12.731	18.712	11.016	8.656	9.843	12.663	7.909	19.918	12.159	14.597	20.828	11.078	10.343	9.166	5.493	35.646
	19.986	10.61	10.587	28.666	7.065	15.993	38.434	12.533	21.813	13.857	10.335	28.355	12.429	27.89	13.663	8.898	19.017	12.636	13.821	20.765	10.311	8.033	14.062	13.244	11.605	28.865	17.07	16.887	36.91	8.963	19.69	12.499	11.232	34.944
	23.435	10.101	12.992	34.37	8.436	16.93	63.823	14.322	25.584	17.342	11.953	27.232	13.61	40.077	14.131	18.796	19.118	11.864	10.134	22.54	12.077	8.273	13.945	14.608	10.545	34.883	31.85	19.485	42.677	10.999	22.595	10.335	10.841	43.926
	30.926	20.623	15.32	93.487	7.765	22.995	81.189	15.994	36.907	28.593	10.545	53.011	20.861	50.738	13.86	21.481	20.049	13.75	17.389	24.728	16.173	7.83	10.782	14.763	14.064	52.593	28.725	21.123	59.255	7.206	31.636	14.568	24.31	54.836
	47.841	24.645	29.066	151.152	12.188	26.73	79.551	18.082	45.596	30.932	10.568	47.951	29.072	73.979	12.945	32.943	24.852	25.956	16.934	21.093	17.341	8.178	14.597	37.29	20.387	69.831	64.562	20.202	93.648	8.97	32.158	12.941	19.959	158.922
	89.613	31.17	41.84	172.938	9.139	36.539	230.653	22.543	63.508	45.696	10.313	56.848	22.526	104.782	14.286	42.424	41.925	28.409	18.448	21.195	15.587	9.551	14.302	54.849	22.507	105.921	123.043	33.46	116.703	13.727	37.291	12.266	26.023	63.27
	147.353	36.449	60.224	124.542	11.988	40.181	284.294	27.795	66.224	74.229	12.674	108.444	26.778	160.452	14.283	45.333	48.572	30.632	25.271	20.085	17.579	11.724	30.514	77.801	27.769	108.732	205.912	35.872	163.239	16.705	44.701	12.221	28.559	154.982
	186.222	53.886	103.694	141.875	15.716	49.972		36.493	42.975	81.793	10.079	191.837	51.332		16.612	72.683	53.931	36.393	27.592	53.894	24.489	7.917	27.886	174.379	27.426	123.928	110.452	46.611	196.728	19.177	87.748	13.488	41.71	221.931
	126.963	50.991	145.97		29.217	70.222		79.137	79.265	117.655	17.121	142.766	113.429		20.057	93.565	59.044	60.238	36.053	87.752	25.425	8.41	47.688	151.99	35.152	172.351	181.375	59.766		28.296	111.155	18.84	70.563
		66.142			33.773	83.844		73.289	104.832	215.159	18.082		191.931		39.426	144.993	136.027	74.523	32.849	112.91	66.439	17.876	92.234	278.872	61.577	197.154		111.794		32.167	128.439	19.387	102.642
		94.118			43.657	114.035		83.061			24.136		275.025		54.364	133.069	114.856	109.734	44.231	154.886	82.261	18.521	89.809		119.087			202.776		37.261	157.517	27.276	149.455
		105.03			43.438	134.56		217.021			24.609				47.394	211.568	218.807	157.034	46.897	146.835	158.524	19.333	72.716		133.807			203.703		44.577	183.874	45.546
								160.273			53.49				60.239		276.431	320.208	67.344	201.215	287.285	29.177	165.229		207.489			148.486		61.867	266.825	54.609
								199.073			48.798				76.739			171.04	106.927	120.912	338.689	31.464			182.727			162.685		94.801	216.017	127.437
											61.144				100.029				192.516			37.787								160.328		145.453
											70.397				181.333				174.325			64.149								199.43		105.736
											76.278				150.949				179.473			116.178								203.352		150.526
											125.921								151.096			165.927
											157.323											265.113

## Sheet: day 6
	exp 4	exp 4	exp 4	exp 4	exp 4	exp 4	exp 4	exp 4	exp 4	exp 3	exp 3	exp 3	exp 3	exp 3	exp 3	exp 3	exp 3	exp 3	exp 3	exp 3	exp 3	exp 3	exp 3	exp 3	exp 3	exp 3	exp 3
	1	2	3	4	5	6	7	8	9	10	11	12	13	14	15	16	17	18	19	20	21	22	23	24	25	26	27
1	7.733	8.096	8.285	6.917	8.91	6.832	7.494	8.821	6.854	7.038	6.739	9.908	6.412	6.817	4.885	5.403	6.978	6.003	7.478	8.785	7.662	4.979	6.266	7.634	6.804	7.114	3.395
2	6.327	9.236	6.896	9.42	8.845	9.166	6.012	7.022	5.243	6.935	11.592	9.234	7.492	5.7	9.637	7.292	7.237	6.575	5.574	6.088	7.397	4.956	3.52	7.292	6.53	5.888	3.906
3	10.548	10.511	7.399	7.342	8.451	9.752	11.713	8.449	5.337	7.257	9.002	12.881	5.133	5.315	4.86	9.542	6.972	7.729	5.684	8.388	5.241	6.851	7.407	6.035	9.383	6.224	3.982
4	11.485	6.892	8.696	6.3	8.445	7.34	7.231	7.79	7.377	5.811	8.491	8.74	7.787	5.999	10.129	6.804	7.684	7.592	5.277	7.684	5.002	9.073	8.396	6.666	8.211	6.676	7.966
5	9.611	8.423	5.974	6.997	6.31	5.764	8.023	9.379	8.178	5.386	6.689	7.972	7.029	6.894	9.926	7.762	6.373	6.028	7.998	7.684	4.559	7.308	6.441	6.285	9.869	6.447	5.695
6	7.279	6.397	6.832	6.053	5.692	12.097	8.335	5.24	5.337	4.452	5.957	9.705	8.898	8.499	8.487	7.882	8.551	6.035	10.494	9.499	7.795	7.207	5.912	6.768	8.589	6.447	6.336
7	8.981	7.963	6.331	5.516	5.802	11.319	8.502	4.831	4.251	6.541	7.099	7.647	6.833	6.705	10.251	7.916	8.774	6.676	7.803	9.836	6.241	4.779	5.161	5.382	7.561	5.382	8.726
8	10.12	8.949	10.12	10.154	7.109	12.097	10.248	10.532	10.03	5.908	8.06	6.943	7.478	4.823	8.018	6.619	7.157	9.945	5.974	6.47	7.478	4.322	6.82	6.227	8.346	5.796	5.888
9	11.953	8.232	11.504	7.39	5.668	5.764	10.841	11.192	8.803	5.922	7.916	7.021	5.489	6.988	9.34	6.792	5.123	4.367	7.99	6.676	9.738	4.403	6.61	8.285	9.532	8.073	5.434
10	10.406	8.153	13.131	7.085	5.519	5.634	8.91	8.08	11.297	6.541	7.458	14.438	6.057	5.746	8.424	7.807	6.993	6.241	9.164	6.092	8.716	4.815	6.333	8.647	8.716	3.312	9.649
11	11.444	8.57	9.376	12.509	7.576	6.288	10.275	8.015	7.979	6.747	7.478	9.472	7.312	4.195	7.384	7.267	5.744	6.017	7.342	6.781	10.402	7.18	4.063	8.444	8.851	4.972	6.943
12	10.209	8.57	9.376	10.618	6.562	7.05	8.956	10.984	7.735	5.315	7.659	7.312	9.472	5.182	9.563	7.759	7.143	9.167	8.51	5.593	9.945	6.256	7.021	8.891	10.74	7.041	4.629
13	12.639	6.825	8.255	11.011	6.874	6.253	9.275	7.219	6.191	5.486	10.053	8.695	9.004	7.148	9.249	8.153	6.831	7.478	9.441	5.418	10.764	6.478	7.467	8.406	8.526	9.317	9.499
14	12.221	8.452	8.981	8.17	6.04	6.151	5.649	7.957	7.59	11.947	8.63	8.234	5.591	11.247	5.899	7.729	6.21	3.726	10.294	5.398	9.117	7.28	6.692	5.574	9.947	6.834	11.572
15	12.749	8.929	6.832	9.226	7.979	7.79	6.337	8.784	9.491	11.998	9.455	11.979	4.813	7.607	9.719	8.538	7.312	8.704	6.028	6.637	10.772	10.822	6.676	6.265	7.787	4.761	10.194
16	12.506	8.614	7.279	11.253	8.482	8.185	6.91	8.755	9.166	15.341	8.493	12.887	5.278	6.692	9.129	5.957	10.713	7.455	6.637	7.248	9.11	8.202	7.51	7.998	9.8	6.13	11.855
17	15.874	8.29	7.279	11.129	8.452	10.236	4.826	17.375	11.26	14.082	7.47	13.521	9.017	5.744	7.869	5.462	8.086	5.623	9.632	8.49	10.143	9.226	7.931	7.998	8.079	9.738	13.944
18	17.188	8.482	7.557	11.978	11.122	8.364	9.594	17.701	13.367	14.554	8.383	14.351	5.288	6.055	7.045	6.534	10.869	7.662	11.332	8.28	8.911	11.387	7.323	7.336	8.389	12.07	13.173
19	21.15	8.092	7.981	12.626	9.673	10.019	10.116	19.918	18.806	12.125	16.511	16.118	8.396	6.227	12.952	5.922	9.315	10.162	12.351	9.129	9.945	8.406	6.21	8.704	9.378	11.128	13.701
20	19.724	9.146	12.429	15.136	10.598	9.338	7.065	25.162	18.281	6.55	17.625	18.17	6.833	8.385	12.734	8.074	10.248	7.147	11.741	8.29	8.704	9.064	7.776	9.257	10.402	7.89	13.908
21	19.773	9.842	13.156	16.375	10.898	11.674	9.047	36.47	26.032	13.886	19.665	20.861	8.389	6.055	10.562	7.986	9.937	10.589	9.117	9.938	7.455	8.858	7.458	10.402	12.636	9.522	15.18
22	23.834	10.019	12.422	18.443	9.856	12.333	12.404	49.899	31.635	12.825	19.775	21.585	9.657	15.072	8.286	8.242	12.746	8.911	10.402	21.783	11.387	7.883	11.815	10.589	8.544	8.733	17.019
23	53.4	7.31	14.536	39.709	12.478	14.064	11.336	69.586	61.738	13.834	20.396	34.821	12.889	18.653	8.902	8.491	12.274	12.229	10.482	15.324	25.469	8.51	12.42	9.938	7.762	8.28	19.385
24	107.525	9.492	17.589	26.669	8.795	15.411	11.972	71.478	60.822	15.224	22.603	42.077	12.894	16.623	9.937	13.785	21.625	11.828	11.393	17.467	25.515	9.007	13.821	11.247	8.551	8.901	20.99
25	163.11	10.056	18.292	36.725	22.389	17.498	12.873	231.351	77.346	24.181	31.162	97.963	12.731	17.546	10.148	15.134	23.911	13.043	14.307	47.066	19.925	16.778	17.078	11.186	9.631	9.731	47.405
26	244.387	23.391	12.888	35.721	18.682	18.84	14.772	117.382	222.563	13.788	57.056	93.455	14.769	20.34	10.663	13.803	26.624	11.658	12.876	68.18	23.829	12.317	18.801	12.861	9.038	11.594	44.936
27	310.726	32.544	15.005	73.715	18.461	25.466	24.959	146.403	167.463	19.373	93.045	103.724	16.313	18.325	14.801	13.775	37.462	13.925	15.282	103.782	25.681	11.18	19.101	11.592	11.062	17.625	61.689
28	108.319	36.247	21.091	83.906	27.269	34.367	19.515			22.72	108.675	127.819	18.033	20.663	20.081	26.509	50.362	13.668	18.837	110.985	29.608	15.146	63.986	20.497	11.955	18.433	72.451
29		45.278	22.774	81.483	33.064	47.215	25.708			23.927	186.831	138.683	17.444	49.529	23.494	26.713	61.578	18.105	24.843	169.686	85.3	14.076	117.605	27.156	13.986	23.406	79.162
30		64.203	26.74	199.465	34.275	56.668	40.859			49.684	239.293	206.112	21.917	77.039	30.438	33.255	73.697	16.4	27.776	201.14	117.774	23.399	110.243	30.135	15.984	27.156	85.303
31		101.615	29.081		35.517	81.4	60.927			65.04		239.87	48	115.216	40.848	31.904	122.614	24.469	34.778		283.759	28.414	130.411	41.962	15.06	37.265	111.244
32		163.4	35.86		46.007	89.306	76.537			48.803			44.713	177.094	56.674	74.935	124.355	50.964	45.646		131.196	17.399		41.549	17.751	39.96	135.424
33		288.117	47.232		149.236	112.559	137.903			82.484			67.07	255.476	114.812	123.567	135.721	44.931	50.863			23.011		46.222	18.02	76.206	149.666
34		117.611	69.002		77.41	182.992	118.282			123.964			81.473	201.205	153.994	104.158	169.697	42.485	61.278			27.352		54.094	17.918	72.981
35			76.044		202.816	241.968	168.852			147.296			84.223	279.089	121.944	158.222		103.9	91.74			27.331		72.079	20.573	121.699
36			90.37							157.382			158.987		126.698	202.656		113.685	166.226			42.853		154.253	22.222	131.032
37										123.964			124.827					142.275	175.619			53.923			64.069
38										150.672								156.365				57.348			83.103
39										181.061								236.356				80.107			118.708
40																						120.214			117.533
41																						217.975			182.325
42

## Sheet: day 8
	exp 1	exp 1	exp 1	exp 1	exp 1	exp 1	exp 1	exp 1	exp 1	exp 1	exp 3	exp 3	exp 3	exp 3	exp 3	exp 3	exp 3	exp 3	exp 3	exp 4	exp 4	exp 4	exp 4	exp 4	exp 4	exp 4	exp 4	exp 4	exp 4	exp 4	exp 4	exp 4	exp 4	exp 4	exp 4
	1	2	3	4	5	6	7	8	9	10	11	12	13	14	15	16	17	18	19	20	21	22	23	24	25	26	27	28	29	30	31	32	33	34	35
	7.639	9.49	5.764	8.305	5.118	11.115	9.28	7.546	6.288	9.642	10.112	8.826	11.685	11.651	4.844	9.415	5.631	7.088	8.878	9.003	10.399	7.325	5.788	7.546	6.234	9.08	5.109	5.947	7.085	2.674	8.35	9.46	9.458	5.225	6.471
	6.531	9.27	6.396	10.754	6.71	8.355	10.451	9.539	7.225	7.502	11.091	8.801	7.732	6.544	5.486	8.233	5.849	5.686	12.011	6.226	10.894	6.791	7.651	6.31	8.262	9.12	10.338	5.703	9.497	6.246	6.681	9.762	10.174	5.949	8.421
	7.214	6.94	6.796	6.832	7.115	7.246	6.522	6.204	8.401	8.053	8.424	10.541	8.358	6.773	6.018	8.597	5.798	10.328	11.086	8.282	9.394	10.673	8.699	6.093	8.963	5.585	12.795	5.908	7.467	7.34	7.461	9.837	10.69	7.159	7.609
	9.037	8.483	7.998	6.94	6.204	8.816	6.139	7.336	10.065	9.329	7.681	5.374	7.204	8.053	7.576	7.756	5.875	10.571	10.483	8.494	8.873	5.999	10.587	10.401	10.225	5.033	8.033	7.39	7.86	6.375	4.732	8.962	5.048	8.311	3.355
	9.512	9.025	10.568	7.065	7.629	8.899	8.583	7.41	9.037	9.496	11.276	6.577	7.814	7.775	5.726	9.337	6.216	7.014	9.032	12.277	6.481	6.524	5.41	8.255	5.781	4.008	8.956	8.949	6.604	7.36	5.821	9.848	4.616	5.877	5.354
	8.851	4.8	6.097	8.053	6.561	11.935	9.685	7.929	7.687	7.905	10.606	7.451	7.163	6.985	9.481	10.84	7.178	6.162	9.256	9.139	7.588	6.863	5.344	8.185	6.784	5.725	8.015	6.906	6.997	5.998	6.522	8.795	4.927	6.555	5.048
	8.803	6.825	8.67	10.44	7.499	11.099	9.591	8.374	7.282	6.94	8.229	7.005	5.918	6.76	5.112	6.592	7.222	7.434	8.739	9.411	5.892	7.214	5.706	7.092	5.866	3.949	8.788	7.801	5.243	4.643	5.842	8.268	6.093	8.175	6.151
	10.042	9.57	9.376	10.335	7.268	11.449	10.145	11.54	7.549	7.737	10.216	6.278	6.068	10.042	10.783	4.618	7.209	6.716	8.942	8.134	6.337	9.315	5.634	7.092	10.657	6.892	10.721	8.102	6.012	11.308	6.863	5.802	8.749	9.27	5.059
	7.214	9.2	8.202	7.268	5.745	9.942	11.359	9.478	13.134	8.552	7.794	9.034	6.134	7.762	4.523	5.749	7.127	7.894	10.022	8.185	8.979	8.788	4.893	6.599	6.414	8.91	10.383	6.727	8.726	6.812	9.919	5.978	8.616	6.967	6.991
	6.388	8.004	8.673	5.863	4.458	9.594	7.156	6.599	9.722	4.921	7.48	7.839	6.545	8.663	8.541	5.986	6.326	7.764	11.38	8.53	7.741	9.844	6.31	8.205	6.825	9.615	6.366	6.854	5.585	5.746	8.142	5.275	8.597	5.24	5.974
	7.208	8.29	10.548	7.971	7.86	9.379	5.033	5.9	7.979	5.877	6.933	11.556	7.278	5.955	9.379	9.177	9.708	9.766	12.385	7.219	7.783	8.963	5.57	6.8	6.964	7.034	6.397	8.063	6.31	11.492	7.63	6.329	9.721	5.24	6.31
	8.262	9.146	11.96	8.699	7.034	8.465	11.133	7.219	5.824	4.458	9.253	11.052	9.78	7.666	7.044	12.413	9.896	16.479	12.607	8.488	5.986	8.26	6.599	6.832	7.677	8.465	9.448	6.997	4.826	7.981	7.86	10.2	12.049	5.009	4.225
	9.139	8.436	7.264	6.561	7.264	9.166	11.533	8.228	7.342	7.034	13.27	6.813	9.612	13.003	5.789	8.625	7.346	14.194	10.925	8.449	8.436	6.857	8.151	6.366	11.359	8.899	6.997	9.512	6.273	7.34	6.351	8.614	13.243	7.676	8.285
	9.844	8.789	7.499	7.03	6.578	9.517	9.919	7.399	6.91	7.981	14.783	9.449	6.053	12.533	8.244	8.24	7.235	9.222	11.996	7.399	7.559	13.884	8.696	13.591	11.211	10.894	11.533	7.614	7.721	14.897	6.935	9.668	7.629	5.788	7.046
	6.273	6.874	8.205	12.188	5.9	7.039	10.966	6.86	6.512	6.8	9.278	6.577	6.224	11.151	7.95	8.821	6.422	9.001	10.108	7.065	8.443	14.625	8.784	15.707	11.952	12.253	12.891	9.968	6.736	8.449	7.434	9.146	8.53	6.331	7.532
	7.557	6.688	7.502	10.779	7.557	8.092	6.562	9.214	7.783	9.608	7.687	6.948	6.105	12.563	9.462	10.035	6.183	7.236	10.587	6.151	7.214	14.655	8.749	14.062	14.044	12.167	12.578	9.531	11.881	8.942	7.169	14.24	13.873	5.9	7.981
	6.329	7.733	7.127	13.156	6.832	9.146	6.854	9.247	6.681	7.981	11.464	7.171	5.974	13.262	9.434	10.335	10.829	8.976	7.829	6.8	8.788	10.568	9.208	16.653	12.128	7.63	13.276	10.529	12.453	9.059	9.867	12.308	8.696	7.279	6.832
	6.688	6.863	9.845	8.465	8.699	9.491	13.589	12.063	7.59	7.499	11.161	4.54	12.448	11.087	8.617	8.689	10.699	13.671	6.889	9.867	7.39	9.681	9.679	18.981	8.153	9.08	17.092	10.065	12.873	8.582	7.342	14.78	8.923	6.481	7.513
	8.963	6.854	12.888	7.046	9.559	11.253	11.76	12.008	8.085	8.215	11.248	11.852	9.969	13.09	8.899	8.54	9.409	10.476	12.801	11.951	14.625	7.735	10.855	12.897	8.115	6.06	18.399	12.482	10.218	11.133	8.899	14.438	14.821	15.239	7.981
	8.26	7.208	13.125	8.022	9.842	11.621	10.195	13.875	7.917	12.194	8.321	14.461	8.026	13.43	8.956	11.281	6.992	7.946	14.533	14.062	16.17	10.722	9.836	15.482	15.467	8.552	17.927	12.533	8.132	9.257	10.315	18.292	18.302	9.867	8.205
	9.139	15.291	17.418	7.971	7.268	8.788	9.073	14.809	8.979	9.166	11.388	11.925	7.649	17.033	10.983	9.857	15.041	15.132	12.377	13.123	18.102	20.623	9.662	14.546	13.543	12.229	21.213	13.175	9.531	12.069	6.161	15.677	16.728	9.247	13.365
	9.842	17.227	19.073	7.981	14.13	11.605	20.257	13.06	10.744	9.385	19.352	11.656	7.08	14.576	10.517	12.061	13.595	13.747	14.413	14.325	14.438	23.136	8.321	15.473	12.849	8.206	21.097	14.391	11.684	12.069	7.4	21.545	16.802	11.036	16.879
	10.721	14.948	17.342	8.908	11.25	13.081	18.988	12.732	13.543	9.608	14.865	12.049	8.17	13.508	18.355	12.543	10.565	9.501	15.202	14.109	11.249	14.965	17.567	17.113	11.963	10.237	18.984	17.157	12.489	16.184	7.783	23.63	19.331	10.61	20.165
	10.369	17.227	17.106	19.472	10.568	19.712	22.805	13.72	12.348	9.619	14.87	13.138	11.634	16.396	9.435	12.222	9.812	8.988	15.222	12.897	25.66	16.556	20.131	17.342	13.533	7.085	21.794	21.931	10.218	16.535	9.724	30.847	32.593	13.375	18.748
	13.889	16.345	29.242	17.865	19.217	17.224	30.628	12.44	16.521	27.283	35.058	13.283	14.416	17.506	11.197	14.839	9.679	14.762	18.014	10.779	32.514	29.103	22.52	24.857	11.611	9.998	21.453	29.194	11.972	27.886	9.316	40.357	30.204	12.221	22.501
	13.007	20.915	30.94	22.732	11.717	16.173	32.97	19.228	14.772	26.797	41.282	13.283	15.474	18.671	15.099	12.807	14.209	16.04	18.24	22.741	35.161	35.326	35.254	28.168	12.483	10.423	33.568	27.424	12.889	42.578	11.611	81.048	27.667	25.335	24.165
	26.187	18.63	46.981	21.56	12.528	29.208	28.435	15.377	14.597	24.041	30.206	14.517	13.743	15.317	16.684	12.656	15.301	15.641	14.643	21.813	51.87	21.095	45.271	27.89	14.673	12.775	42.545	24.645	12.835	56.289	10.423	130.746	40.2	29.775	21.329
	28.712	21.108	50.179	22.34	18.994	33.409	64.7	18.05	15.642	22.005	20.666	15.78	14.592	31.593	18.951	11.814	27.147	19.419	16.108	22.965	74.242	29.061	51.4	39.647	18.116	11.436	60.998	22.693	10.582	79.695	9.867	149.582	42.42	30.496	22.965
	37.962	22.513	101.527	25.121	26.012	22.85	70.77	18.045	32.201	43.156	41.308	16.575	18.044	26.373	19.438	18.574	22.045	21.718	20.332	28.59	96.621	59.528	61.359	44.319	16.544	13.472	71.896	26.011	13.386	63.77	10.772	109.348	97.037	44.394	32.105
	43.586	24.432	108.447	30.73	28.59	24.966	106.939	42.203	39.023	69.115	22.783	35.133	17.864	20.92	24.694	15.382	20.862	19.896	16.279	30.262	110.26	53.428	61.918	63.796	18.332	18.292	61.871	28.199	12.659	81.983	13.035	211.645	106.19	56.716	36.838
	47.733	25.544	177.894	40.906	41.355	49.211	132.874	54.836	44.027	98.38	20.923	22.942	19.356	27.166	28.943	17.47	22.063	24.163	17.284	29.783	149.706	77.811	56.716	70.332	28.832	21.895	93.51	97.017	24.786	82.555	12.835	158.163	116.772	75.782	95.626
	46.398	60.671	236.928	48.744	61.396	61.226	140.602	58.735	52.8	148.945	46.163	29.224	20.118	35.515	27.751	17.512	23.685	28.536	17.584	36.322	172.951	142.256	78.075	98.843	33.744	26.216	109.022	158.612	60.634	128.753	13.709		104.419	93.15	107.329
	71.006	85.996	372.656		54.172	71.034	223.555	177.258	51.396	193.032	59.801	34.889	20.473	43.159	29.328	39.503	21.643	35.257	44.151	73.833	239.014	113.218	102.833	97.322	61.517	24.088	153.57	112.894	57.402	141.426	15.119		123.671	111.556	75.228
	51.362	106.419			97.747	100.649		220.42	76.708	129.287	64.297	36.472	40.335	37.357	48.861	42.171	28.66	41.756	41.231	84.627			215.939	129.751	57.166	35.857	171.607	218.478	68.651	229.072	19.863		160.437	134.301	75.165
	53.428	123.287			145.453	112.515		145.879	100.551		117.661	73.611	45.952	132.224	69.878	44.622	45.38	51.574	55.71	94.838				154.7	80.674	47.341		216.594	94.787	254.791	43.247			104.331	106.8
	68.205	105.553			225.664	182.852		178.008	69.123		144.093	97.513	55.572	193.25	71.308	56.774	45.513	46.22	61.356	92.336					110.859	53.614		210.624	70.475		51.531			177.708
	220.918	131.738			285.358			151.186	102.66		185.222	109.607	60.558	152.211	231.372	63.22	54.398	39.193	95.483	127.039					80.332	66.053		188.87	120.934		54.659
								229.247	118.137			276.921	152.97		130.223	60.905	72.012	137.722	119.64	188.635					186.586	110.125		175.485	167.463		80.877
								136.175							151.216	102.18	53.533	98.886	124.441	261.603					157.039	126.286			113.812		127.853
																	76.918	204.242	199.681							184.579					280.655
																	107.91	242.549	220.029							216.085					170.494
																	158.766

## Sheet: day 10
	exp 1	exp 1	exp 1	exp 1	exp 1	exp 1	exp 1	exp 1	exp 1	exp 3	exp 3	exp 3	exp 3	exp 3	exp 3	exp 3	exp 3	exp 3	exp 3	exp 4	exp 4	exp 4	exp 4	exp 4	exp 4	exp 4	exp 4	exp 4
	1	2	3	4	5	6	7	8	9	10	11	12	13	14	15	16	17	18	19	20	21	22	23	24	25	26	27	28
	6.305	5.872	6.714	10.451	8.494	8.491	5.703	10.493	7.676	6.587	6.265	6.736	7.355	7.394	5.849	7.27	8.222	5.232	7.582	7.219	6.628	5.601	4.732	6.729	7.023	6.812	7.477	9.003
	11.004	9.27	5.764	8.015	6.94	7.651	7.705	14.358	10.698	7.18	7.975	7.718	11.182	7.531	10.965	8.332	11.194	6.293	7.467	7.833	6.049	6.026	7.03	7.741	7.514	8.161	7.325	7.085
	6.824	9.853	6.924	5.069	6.481	7.447	7.225	7.761	8.708	10.466	6.092	7.621	7.594	6.192	13.283	6.899	9.945	7.279	10.778	6.375	5.452	5.173	9.766	8.228	5.474	5.2	5.858	6.368
	10.117	9.887	7.05	12.891	5.41	10.69	5.133	8.305	9.662	9.483	4.513	8.227	6.43	11.319	11.598	8.48	7.08	6.772	5.502	7.082	6.267	6.937	10.061	6.448	5.673	5.104	5.344	6.892
	6.892	10.82	7.022	12.383	5.877	8.923	5.765	10.597	8.07	9.701	7.635	7.144	9.149	8.626	7.286	7.08	6.617	5.566	5.19	9.239	7.638	7.759	7.448	5.842	9.006	7.054	9.836	7.727
	7.127	7.264	7.115	7.572	8.67	7.268	6.606	9.721	8.908	10.919	4.986	7.233	10.289	6.148	6.265	11.783	8.37	7.39	10.218	8.9	8.668	9.71	7.316	6.692	9.356	6.249	7.532	6.139
	10.249	6.561	8.185	6.288	7.967	10.019	6.06	9.516	6.31	9.92	6.819	6.408	10.154	6.333	8.969	10.919	7.292	6.707	7.508	7.652	11.449	8.803	8.949	7.076	6.503	5.856	6.561	7.86
	5.41	6.093	9.232	6.789	6.832	5.928	5.414	11.49	10.835	5.969	8.733	6.977	8.721	7.564	8.986	9.714	11.738	8.339	7.87	6.695	9.2	8.734	9.42	9.181	7.032	6.049	3.984	6.736
	6.599	5.643	7.557	6.229	6.599	6.481	6.681	7.564	7.729	7.007	6.203	10.288	9.462	9.009	11.732	9.411	10.726	8.339	10.347	6.017	11.583	9.029	10.617	10.864	7.741	10.004	6.8	7.076
	7.092	5.858	6.71	9.125	6.331	6.481	5.978	6.396	8.242	10.007	7.531	8.083	9.499	8.782	9.67	9.49	8.48	9.229	9.01	4.723	6.454	6.097	9.006	11.185	10.087	7.985	9.139	7.259
	7.115	5.624	7.276	9.464	5.155	9.653	6.293	7.821	6.763	6.978	5.325	6.671	11.63	12.326	9.67	12.188	5.13	9.726	9.693	7.507	6.578	5.157	9.448	10.551	8.749	8.725	6.578	7.477
	8.022	7.733	5.928	8.355	5.155	10.48	6.053	8.871	6.665	5.865	6.634	9.107	11.16	9.459	10.457	11.534	12.596	7.276	11.553	5.518	9.726	9.96	9.933	8.438	7.046	7.378	6.8	5.673
	8.824	7.733	9.721	8.552	8.488	8.242	7.477	10.802	7.046	5.662	5.325	7.881	8.435	9.7	7.893	6.658	11.289	5.24	11.65	7.385	9.275	6.211	11.638	9.141	7.264	8.185	5.624	6.481
	8.954	10.313	6.763	10.673	7.502	10.011	6.997	11.031	7.532	6.978	6.846	10.074	7.675	11.176	11.504	6.829	8.986	10.236	12.626	5.284	9.842	5.625	11.784	10.902	10.871	8.821	4.687	8.132
	9.151	11.016	6.151	10.004	8.784	11.768	8.892	11.542	7.557	9.775	5.941	7.927	11.52	12.291	6.816	7.058	8.318	11.044	13.812	7.396	7.092	7.148	11.935	9.316	12.674	6.204	7.039	6.012
	8.205	11.972	6.375	9.464	9.376	11.336	10.574	13.421	7.957	6.77	7.812	9.881	8.969	11.907	6.816	8.969	8.743	6.763	13.615	5.395	7.139	6.688	11.299	8.97	11.866	8.981	6.154	12.289
	8.67	11.542	9.208	9.037	11.014	13.754	11.262	12.499	8.749	6.469	8.094	11.975	10.348	14.772	10.863	8.164	10.669	6.447	14.511	5.877	10.024	11.965	16.633	12.132	7.065	9.496	6.699	12.309
	10.377	8.517	8.923	10.344	11.866	13.561	9.906	12.475	9.747	6.146	6.899	9.644	11.938	12.188	9.594	8.956	10.031	13.488	18.293	6.68	8.268	11.136	14.718	11.665	11.634	7.957	7.735	12.238
	12.422	6.812	8.871	9.942	11.775	13.39	10.248	12.422	10.249	10.716	6.634	10.684	8.405	13.315	10.439	8.986	8.949	12.429	18.904	6.093	9.666	12.447	15.136	10.116	6.599	8.449	8.965	10.344
	15.248	8.439	9.208	9.549	11.801	15.063	10.803	12.965	8.449	12.526	7.185	9.945	11.506	11.958	10.669	7.144	8.756	11.949	16.008	7.981	9.492	11.956	16.616	10.744	7.03	10.913	7.94	7.415
	17.366	6.331	10.976	10.29	14.551	14.388	12.626	22.595	11.076	6.517	8.094	10.332	9.925	14.06	13.056	8.946	5.968	10.209	15.547	14.062	10.406	14.429	18.03	13.87	11.801	10.71	9.321	8.655
	14.546	7.034	10.209	18.748	9.887	17.185	9.722	23.686	11.053	7.072	8.969	13.242	8.68	13.886	13.632	10.226	8.105	8.917	22.133	14.763	10.2	15.36	17.391	9.505	12.188	10.984	9.492	8.676
	9.911	7.046	9.208	15.915	11.866	17.418	19.715	29.061	10.295	18.298	10.437	12.291	8.313	16.189	11.51	13.377	12.361	8.053	24.648	17.108	18.809	12.888	21.152	9.898	13.7	10.353	8.438	7.4
	13.844	9.151	10.236	12.202	11.568	15.679	23.276	30.933	11.444	9.088	10.652	13.766	13.434	17.274	12.141	17.088	15.136	9.71	30.977	15.468	16.524	13.265	13.421	9.898	11.754	12.76	13.414	19.188
	19.455	10.249	16.598	15.028	16.106	16.952	26.769	31.643	29.072	10.905	13.871	13.852	12.78	14.851	14.064	11.551	14.06	10.71	32.137	17.342	14.24	18.287	13.603	12.775	16.338	15.853	15.646	16.73
	18.05	18.783	14.986	12.891	19.188	17.631	32.156	37.754	33.757	9.951	15.124	17.595	13.48	16.75	14.699	11.076	17.253	21.09	43.47	17.366	16.917	17.706	35.443	15.022	15.744	11.997	12.684	20.027
	18.77	18.77	18.351	13.472	19.285	22.292	30.946	40.072	44.105	8.603	13.886	20.661	12.145	12.4	15.814	24.28	17.912	21.824	40.829	20.643	16.173	20.633	38.145	15.482	16.211	14.565	23.561	19.488
	22.267	20.453	16.181	17.003	18.753	21.095	40.591	61.684	42.775	19.7	15.555	31.262	18.223	10.226	21.097	23.868	20.253	21.579	49.734	21.564	42.117	24.873	59.51	20.435	18.302	19.447	19.937	23.63
	25.543	17.113	23.084	13.821	20.219	29.057	46.63	68.205	53.858	20.924	18.865	31.755	12.784	21.338	12.356	28.533	20.688	26.063	75.303	55.537	55.564	64.442	68.217	21.442	19.485	16.614	15.842	24.155
	33.082	23.761	27.538	17.313	13.131	28.604	86.025	76.708	52.702	22.376	20.023	37.643	13.742	21.551	9.819	23.315	34.743	33.094	88.979	54.836	83.282	95.959	105.691	21.643	20.153	23.242	34.815	27.527
	31.87	19.017	27.328	16.758	15.707	57.182	105.119	100.531	107.022	17.575	24.753	50.914	12.179	19.58	10.011	18.536	47.834	47.861	111.792	69.832	62.315	229.92	108.264	31.112	23.912	15.216	19.697	27.437
	38.197	28.052	32.814	26.4	17.815	78.135	115.307	134.302	145.781	40.471	25.816	70.295	18.031	12.796	13.426	26.182	53.703	35.622	204.652	94.231	65.043	164.502	117.655	21.986	29.53	11.099	27.855	62.24
	45.345	38.034	60.261	32.612	42.011	89.941	133.47		141.752	31.952	23.652	69.869	18.256	16.828	14.912	48.669	66.09	52.524	168.393	114.389	131.288	165.151	211.28	20.915	28.379	14.763	29.826	69.153
	63.27	39.839	47.62	35.097	80.747	139.251	135.528			38.137	34.601	88.612	22.401	17.258	11.321	73.695	79.401	54.384	184.224	217.595	237.727	152.862	201.059	37.134	42.011	19.384	21.804	94.064
	97.139	42.274	43.422	98.782	49.208	66.933	121.673			50.481	44.153	115.083	21.089	16.636	10.224	99.48	98.92	77.381	268.068	244.039	247.904			50.267	106.356	22.496	31.218	117.054
	69.409	33.774	37.645	102.639	70.05	165.927	103.57			63.265	30.471	153.028	27.798	59.252	13.021	73.825	96.231	67.547		182.679				97.014	133.806	26.013	39.593	89.292
		63.927	74.339	95.673	146.731	196.932				53.646	31.314	202.778	30.359	46.167	21.304	75.487	76.229	97.771						99.198	140.111	41.132	31.666	121.749
		73.355	96.258	151.85	194.541	252.839				72.278	39.877	193.866	59.121	56.195	28.975	102.541	62.108	134.976						148.457	199.787	56.596	53.594	163.151
		106.564	114.895	123.969	221.723					60.655	40.214		93.349	160.099	25.994	216.274		189.843						138.326	158.275	84.597	83.896	201.762
		161.637	143.715	182.245						93.609	106.506		74.3	99.629	41.753			176.454							269.264	126.636	152.831
		80.342		260.464						96.491	154.003		69.994	87.263	58.875										243.754	151.262	193.366
										103.52	126.893		215.084	108.18	77.538											113.895	250.48
										110.133	292.241			85.526	149.527											221.546
														104.423	83.748											212.981
															195.539											209.563
															143.746
