# Supplementary material for: A Sizer model for cell differentiation in Arabidopsis thaliana root growth
Source: Mol Syst Biol. 2018 Jan 11;14(1):e7687. doi: 10.15252/msb.20177687 (PMC5787709; doi:10.15252/msb.20177687)
Supplement: Supplementary file 9 — Dataset EV1 [file MSB-14-e7687-s009.zip › Dataset_EV1/bri_cortex_automatic_seq_exp.xls]

## Sheet: day 3
	exp 1	exp 1	exp 1	exp 1	exp 1	exp 1	exp 2	exp 2	exp 2	exp 3	exp 3	exp 3	exp 3	exp 3	exp 3	exp 4	exp 4	exp 4	exp 4
	1	2	3	4	5	6	7	8	9	10	11	12	13	14	15	16	17	18	19
1	10	10	11	8	9	7	6.977	4.617	7.809	10.616	9.059	6.832	5.428	5.714	7.911	6.435	8.899	9.493	9.86
2	8	8	8	11	8	6	7.18	6.604	7.702	6.603	3.462	10.231	6.143	10.631	5.275	5.788	7.05	9.263	6.832
3	7	11	7	11	12	9	8.949	6.28	9.608	6.026	4.341	5.764	4.523	6.924	5.448	5.611	9.492	8.326	6.929
4	7	10	8	6	8	8	5.505	6.342	9.976	9.119	7.117	7.284	3.577	7.397	6.349	5.161	8.656	7.427	7.767
5	6	5	7	7	7	10	5.516	7.543	8.67	8.502	8.178	9.354	6.131	6.874	5.624	4.927	7.93	8.683	5.401
6	7	4	10	8	10	9	5.505	7.937	8.388	9.931	8.681	8.206	4.092	5.203	7.765	5.401	5.284	9.098	4.723
7	5	10	8	6	10	9	5.172	6.342	8.498	10.637	7.361	7.163	4.769	6.341	6.688	4.844	8.277	4.22	7.034
8	7	5	9	7	7	10	6.101	7.243	6.71	5.723	6.436	6.86	8.02	5.354	6.874	5.57	4.745	4.527	4.805
9	6	5	10	7	7	12	5.345	6.622	6.892	4.2	5.217	5.94	6.089	4.893	4.745	5.418	4.623	7.776	5.538
10	8	6	10	6	7	11	4.999	7.572	5.005	6.004	5.605	5.486	5.145	5.607	6.366	5.974	4.103	5.837	3.838
11	7	4	10	5	7	10	5.505	7.054	6.498	4.787	5.357	7.133	6.969	7.231	5.635	4.611	3.554	6.454	5.395
12	8	5	10	4	7	12	7.282	4.583	6.393	7.833	3.93	7.225	5.974	5.974	6.349	5.764	4.653	5.04	4.341
13	8	6	13	4	7	8	7.342	3.757	8.122	6.068	7.456	5.516	8.126	6.026	5.345	5.287	3.183	7.522	5.994
14	4	8	9	6	7	8	8.065	7.854	6.65	6.229	7.606	7.522	6.337	7.151	7.03	7.231	6.191	8.255	6.561
15	4	6	13	5	8	16	7.039	8.618	5.974	6.263	6.339	6.715	7.082	5.897	6.699	5.94	3.358	7.046	7.765
16	7	6	13	9	10	19	7.456	10.261	5.784	4.693	4.781	4.491	6.599	5.266	7.59	3.542	3.902	7.921	6.683
17	4	8	19	8	10	25	8.482	9.034	7.957	4.678	4.729	4.466	7.588	4.893	7.065	3.704	4.042	10.12	5.274
18	5	7	33	6	9	24	7.608	10.087	6.342	7.633	8.699	3.7	5.486	3.838	6.997	5.384	3.344	9.804	4.805
19	5	5	58	7	11	36	9.102	18.747	13.052	7.79	7.456	7.502	7.276	5.104	6.857	4.783	5.802	13.273	7.85
20	4	9	76	5	12	41	11.906	23.931	15.278	7.093	6.711	5.745	5.488	4.234	6.935	5.842	6.688	13.444	7.273
21	5	10	78	6	10	70	12.138	42.523	16.994	9.75	8.866	7.268	9.351	4.861	7.456	4.756	4.103	12.656	6.929
22	6	13	74	8	12	134	19.001	75.286	22.424	6.454	8.35	8.215	6.31	3.865	8.379	5.414	4.519	15.835	6.396
23	9	9		6	16		27.836		61.255	7.702	10.69	5.516	8.16	7.79	10.056	5.55	4.425	28.688	7.415
24	9	10		7	15		31.056		113.497	5.858	9.993	11.96	7.729	7.652	7.137	3.658	5.649	37.582	5.742
25	10	20		6	19		53.743			9.998	11.476	8.465	9.947	8.413	8.756	4.327	12.873	60.019	7.034
26	18	18		11	37		79.781			9.292	9.993	13.897	10.319	7.767	7.417	4.757	13.322		4.643
27	18	20		13	53					12.123	13.307	11.403	8.139	11.155	9.825	5.924	14.246		14.763
28	31	45		14	77					11.083	12.539	14.72	7.893	8.015	9.594	6.773	21.034		16.522
29	36	70		21	120					25.185	16.851	14.363	10.77	10.144	12.08	6.674	25.427		22.548
30	109	89		20						34.505	16.385	18.993	12.989	11.227	18.293	14.067	31.157		18.131
31	162			32						35.294	15.47	26.718	13.676	19.314	23.519	16.289	58.428		29.776
32				32						45.236	13.062	41.323	10.364	21.326	24.979	20.832			37.04
33				105						50.738	24.917	35.048	19.039	27.994	29.929	32.405			90.833
34				108						66.455	34.477	42.883	16.554	34.181	26.004	46.228
35										98.69	33.127	79.187	31.774	35.021	32.355	73.196
36										131.438	37.81	99.449	50.377	48.967	87.592	113.121
37											82.762	144.845	71.424	95.223	82.789
38											131.815	144.825	98.951
39											183.126		90.504

## Sheet: day6
	exp 2	exp 2	exp 1	exp 1	exp 1	exp 1	exp 1	exp 1	exp 1	exp 1	exp 1	exp 3	exp 3	exp 3	exp 3	exp 3	exp 3	exp 3	exp 3	exp 4	exp 4	exp 4	exp 4	exp 4	exp 4
	1	2	3	4	5	6	7	8	9	10	11	12	13	14	15	16	17	18	19	20	21	22	23	24	25
	8.097	6.625	7	7	8	8	8	5	5	8	8	9.497	9.44	4.501	12.674	8.696	5.965	6.481	6.481	7.604	6.959	13.152	7.971	6.227	7.58
	5.187	6.997	6	6	7	8	8	9	6	6	7	6.764	10.932	8.321	6.327	9.668	7.139	7.899	4.622	4.945	6.863	9.385	7.93	6.604	6.587
	5.774	9.315	7	9	7	7	6	8	8	6	7	6.524	9.497	4.927	6.084	10.757	4.985	6.484	4.893	3.662	6.234	8.418	9.059	5.305	6.726
	8.134	8.086	5	8	5	5	4	7	8	5	8	4.519	4.934	6.967	4.893	8.979	4.462	6.933	8.285	4.276	5.243	4.161	8.939	4.359	4.835
	7.065	5.275	8	5	5	7	7	6	8	6	8	4.57	5.272	7.957	5.344	10.032	4.559	5.46	6.164	4.839	4.836	3.999	5.933	3.916	4.835
	6.42	4.758	7	5	5	6	4	6	7	9	7	5.866	5.097	8.09	4.971	6.997	4.302	4.481	5.994	6.683	4.178	4.341	4.71	6.538	6.721
	4.977	8.102	5	5	5	5	4	4	7	8	6	4.008	5.8	6.71	5.9	7.208	7.71	4.088	4.839	5.76	3.786	5.04	4.717	5.929	7.029
	7.463	8.086	4	5	5	5	5	8	5	5	7	3.515	7.783	5.287	6.796	6.541	6.375	5.426	4.956	3.314	6.522	6.097	3.749	4.844	5.436
	4.765	6.678	5	8	6	5	4	8	7	4	6	3.554	6.91	7.633	7.065	9.706	6.253	4.251	3.416	3.866	5.722	5.635	5.391	4.928	4.978
	3.749	7.911	4	4	5	5	4	5	7	5	7	4.046	6.191	4.244	6.093	8.525	6.454	5.679	5.722	7.265	3.283	5.044	5.625	3.46	3.726
	5.212	8.262	7	6	7	4	5	9	5	5	6	3.533	7.24	8.594	7.268	9.42	8.09	4.178	5.607	3.868	4.408	4.687	4.956	3.619	2.95
	4.573	5.448	5	6	5	7	5	6	5	5	7	6.512	7.377	8.285	7.03	8.873	7.079	7.727	6.938	5.771	4.758	7.03	4.687	4.666	3.654
	4.191	6.161	4	5	4	6	4	6	8	4	7	3.695	5.493	10.843	4.458	9.139	5.345	7.846	6.41	9.022	6.445	6.976	6.331	4.246	4.203
	4.347	4.774	4	3	5	5	7	5	6	3	9	4.397	3.866	10.568	6.093	8.803	3.511	4.749	5.683	6.133	5.451	7.624	4.804	5.298	6.61
	4.968	5.1	6	7	4	5	5	8	5	3	8	4.046	4.309	10.568	4.71	6.874	4.893	3.453	3.782	4.218	8.063	6.211	5.86	4.678	7.143
	7.659	8.277	6	5	4	9	8	7	5	7	10	4.222	7.39	10.79	8.134	9.968	4.207	4.774	3.546	5.04	4.826	6.482	4.225	8.3	6.401
	5.796	6.736	6	4	6	7	6	9	5	4	7	3.168	4.826	13.375	7.279	5.866	8.498	4.015	4.805	5.527	7.377	5.272	9.029	8.003	8.883
	7.455	8.873	6	6	5	4	6	9	5	4	8	6.329	4.076	17.132	6.097	7.384	6.462	7.246	7.737	7.557	7.483	4.688	7.502	6.824	5.144
	7.866	6.89	3	9	4	5	5	10	4	4	11	4.623	5.797	17.398	6.375	9.073	7.748	3.623	8.437	6.744	8.262	5.742	7.858	5.488	7.609
	7.272	6.397	7	6	5	4	5	8	5	5	19	5.033	6.688	34.213	9.608	10.464	5.683	4.519	9.142	7.543	7.39	5.802	6.562	8.572	4.853
	7.065	4.949	6	6	6	6	4	11	5	4	13	5.8	8.178	64.656	10.555	19.254	10.673	4.519	6.914	6.396	10.056	4.573	7.858	7.193	7.142
	8.28	11.009	8	5	5	5	5	11	8	8	19	7.909	5.722	76.504	10.076	20.399	8.115	6.618	11.014	7.243	7.039	8.676	6.761	11.171	7.297
	10.35	10.919	7	5	8	6	5	11	7	6	21	5.624	6.414		10.587	61.341	10.117	7.246	10.082	6.093	9.49	6.154	8.673	7.745	10.402
	9.397	11.858	6	6	5	5	8	12	5	11	68	4.218	10.919		10.941	105.358	10.903	5.8	10.82	8.566	7.039	5.978	6.857	8.9	6.367
	7.257	11.586	4	9	5	11	9	27	5	8		5.627	14.755		9.285	80.701	11.153	3.93	14.169	7.39	5.975	8.699	7.502	8.355	14.752
	8.052	10.042	7	10	6	12	10	59	10	11		4.57	13.006		9.247		13.157	5.842	20.161	13.582	5.975	11.633	9.015	8.44	19.756
	15.973	13.386	9	9	12	11	8	50	8	9		6.337	10.218		6.204		14.78	5.299	26.262	13.903	10.207	12.277	6.704	8.795	23.949
	28.171	14.913	8	9	13	10	9		9	20		8.788	15.482		13.198		15.191	5.519	47.887	14.216	11.315	16.193	7.619	15.046	34.454
	52.588	22.156	11	7	11	18	9		10	19		6.935	17.281		16.453		38.917	5.842	53.479	15.53	11.248	15.705	8.205	13.749	47.095
	45.777	32.193	10	9	20	15	9		17	31		4.949	13.01		14.681		59.059	12.404		19.779	15.53	21.975	8.734	19.412	78.001
	112.401	41.768	12	8	20	14	25		21	44		6.562	23.925		19.734		84.443	10.966		32.284	20.26	23.737	11.122	19.94
			21	9	21	34	31		17	95		5.097	46.751		39.001			10.018		32.746	20.036	26.192	12.105	20.388
			23	8	60	42	36		21			5.81	67.504		39.424			8.084		31.873	17.399	32.938	13.175	19.267
			22	14		56	53		32			4.233	77.254		72.51			15.482			48.333	54.77	17.116	22.291
				13		80	63		30			11.822			75.002			12.173			41.48	94.861	18.974	73.229
				11					43			7.382						8.979			107.859		13.039
				23								8.619						12.841					14.099
				33								7.282						25.795					28.821
				33								8.789						21.818					42.434
				71								21.828						33.415					34.909
				68								25.845						33.751					40.202
				96								25.132						86.24					49.39
												29.175						92.127
												26.553
												29.539
												104.407
												113.906
