# Supplementary material for: A Sizer model for cell differentiation in Arabidopsis thaliana root growth
Source: Mol Syst Biol. 2018 Jan 11;14(1):e7687. doi: 10.15252/msb.20177687 (PMC5787709; doi:10.15252/msb.20177687)
Supplement: Supplementary file 9 — Dataset EV1 [file MSB-14-e7687-s009.zip › Dataset_EV1/col_cortex_automatic_seq_exp.xls]

## Sheet: day 3
	exp 4	exp 4	exp 4	exp 4	exp 4	exp 4	exp 1	exp 1	exp 1	exp 1	exp 1	exp 1	exp 1	exp 2	exp 2	exp 2	exp 2	exp 2	exp 2	exp 2	exp 2	exp 2	exp 3	exp 3	exp 3	exp 3	exp 3	exp 3	exp 3	exp 3	exp 3	exp 3
	1	2	3	4	5	6	7	8	9	10	11	12	13	14	15	16	17	18	19	20	21	22	23	24	25	26	27	28	29	30	31	32
1	4.491	8.871	8.206	7.709	11.282	4.573	8	7	9	10	9	9	5	11.358	9.606	6.053	6.868	6.612	8.502	6.669	6.187	9.68	7.893	8.56	8.57	11.848	7.783	7.508	9.685	13.173	7.417	5.965
2	12.189	10.813	8.253	12.208	6.588	4.137	7	13	7	11	7	11	7	8.544	7.921	6.714	6.524	7.652	11.895	7.639	7.246	7.42	5.824	10.018	9.681	7.624	9.33	5.746	10.344	12.483	8.614	9.895
3	6.337	10.69	9.95	10.926	7.034	11.457	8	10	6	9	9	9	5	7.496	7.989	7.008	6.638	6.812	12.404	7.417	6.481	5.656	5.345	6.327	10.056	6.396	10.024	5.978	5.06	9.881	12.404	5.842
4	6.139	7.576	9.369	9.749	10.618	9.492	9	10	6	9	10	9	8	8.003	9.509	7.42	6.877	6.688	9.681	6.04	7.906	9.836	10.757	6.857	8.273	6.396	7.384	7.246	5.585	7.282	10.896	6.616
5	9.464	9.275	9.301	5.866	9.497	8.788	8	9	6	9	10	5	8	6.004	11.141	5.203	7.643	5.272	7.559	11.472	8.688	6.707	7.557	8.351	8.004	5.702	8.965	9.394	10.275	6.04	5.81	8.788
6	8.502	7.032	7.246	4.28	5.377	10.546	11	6	10	11	8	5	8	8.079	8.205	5.837	6.835	6.914	6.854	10.207	9.578	5.488	6.503	7.735	7.456	9.612	6.857	6.562	5.072	5.097	5.968	6.522
7	8.977	8.628	7.477	5.947	5.986	6.505	6	5	10	7	9	4	7	6.637	7.882	4.207	8.065	7.971	9.49	5.145	7.851	6.41	7.259	9.531	7.214	8.227	5.624	6.764	5.391	5.097	4.69	7.588
8	9.505	7.751	8.681	5.842	6.366	6.161	5	5	11	6	8	4	8	10.317	6.914	6.249	7.332	6.21	8.831	6.567	6.913	6.86	6.89	9.692	7.63	5.009	5.451	9.037	6.31	8.726	4.826	7.508
9	8.91	10.024	7.34	6.445	5.975	5.975	11	6	10	11	10	10	8	9.691	6.211	5.683	8.004	8.085	9.505	8.452	6.562	8.939	4.797	5.975	6.524	5.033	5.81	7.004	5.978	8.612	8.283	6.761
10	10.574	6.505	7.409	6.562	5.802	4.749	5	6	12	11	8	9	8	6.744	8.633	5.752	6.532	9.4	10.073	7.805	7.264	9.316	5.448	4.934	7.169	5.952	6.678	5.345	6.139	9.57	6.653	6.017
11	4.949	5.46	9.673	6.388	4.949	6.699	5	6	9	7	9	9	7	7.673	8.795	4.945	6.661	10.907	9.844	5.722	7.385	7.065	7.259	4.425	6.863	5.157	5.81	5.319	5.781	8.614	7.549	9.479
12	6.397	5.1	10.727	5.145	9.722	5.802	8	7	7	7	9	8	12	9.095	6.678	7.616	6.835	7.967	7.917	6.154	6.445	6.571	9.141	5.824	7.59	6.133	6.715	4.826	8.115	8.873	6.414	8.525
13	10.405	6.874	6.288	6.512	5.858	4.394	9	7	7	7	5	8	10	8.272	7.971	6.628	7.296	9.256	6.151	6.349	5.507	6.612	7.911	8.086	4.949	6.396	6.04	8.583	7.765	7.214	6.736	5.842
14	11.232	6.863	6.522	7.342	4.693	3.866	7	7	7	8	6	8	11	13.676	11.745	6.729	6.301	9.373	5.986	6.151	5.986	5.203	4.613	7.109	6.191	5.911	5.624	6.997	8.483	9.448	6.541	5.109
15	9.343	6.154	6.953	6.154	8.594	4.394	8	7	7	14	9	6	11	7.906	11.297	6.805	5.203	11.956	7.576	5.8	4.583	7.194	5.624	4.583	4.774	5.911	7.382	6.28	8.617	9.621	8.206	4.058
16	9.858	7.733	7.677	8.699	9.845	7.214	7	7	11	14	10	7	11	6.249	9.889	6.695	5.493	12.42	6.503	8.262	9.728	6.103	6.588	4.425	5.275	7.609	5.377	5.109	10.154	7.342	7.137	5.097
17	7.246	8.614	6.522	11.429	8.908	5.1	8	7	11	12	8	10	11	9.214	10.438	6.704	8.221	11.483	6.524	12.509	9.154	7.03	5.519	9.341	4.397	5.892	5.978	7.032	11.444	9.321	9.037	5.975
18	6.784	7.384	6.329	10.772	6.093	5.635	8	7	8	18	11	10	10	7.182	9.42	6.929	7.209	12.776	7.206	9.848	9.409	7.616	4.408	8.64	6.154	5.63	9.898	6.736	9.125	7.208	9.933	4.6
19	7.171	7.576	6.31	8.965	6.111	8.084	6	7	12	17	11	8	9	15.277	12.486	7.617	5.766	11.38	8.452	13.124	8.004	6.917	5.299	10.721	5.624	5.915	10.024	7.032	11.553	6.503	9.25	4.826
20	7.63	8.789	6.838	10.932	11.726	5.451	9	8	9	20	10	8	23	18.397	24.785	9.898	6.532	11.719	11.26	12.523	9.072	7.273	4.446	8.963	5.451	7.79	10.545	7.721	13.696	8.965	7.076	5.1
21	15.925	7.733	12.41	10.757	11.107	8.436	9	8	11	47	11	12	17	17.575	27.654	8.488	6.174	24.02	10.018	12.873	4.226	10.668	8.552	10.582	6.541	6.229	11.253	10.902	14.323	7.05	9.479	7.208
22	15.238	8.97	13.303	12.891	10.371	5.81	11	10	25	71	10	10	20	24.264	29.572	10.028	7.377	23.335	9.844	13.696	6.332	8.582	8.676	10.375	5.474	4.945	10.019	7.206	13.822	6.715	8.451	4.745
23	11.775	8.612	15.816	11.808	11.621	8.268	11	9	36	159	10	10	37	26.974	70.094	8.847	7.336	34.343	10.194	11.161	5.8	10.204	11.14	11.424	7.206	6.375	11.601	7.384	13.522	6.863	9.025	11.253
24	13.543	11.253	15.005	13.148	14.078	8.619	11	8	53		10	10	55	33.166	108.087	10.196	7.249	41.159	14.061	17.897	7.232	9.259	9.221	12.83	13.551	8.299	20.406	8.899	22.916	9.374	7.24	11.425
25	9.844	10.727	21.039	24.781	15.646	8.831	15	8	79		10	11	71	47.453	142.307	9.619	15.925	52.056	29.878	25.484	7.196	17.81	8.086	13.362	14.253	8.243	16.73	7.765	29.589	8.206	6.791	14.764
26	13.764	9.668	22.301	34.978	15.17	9.42	28	9	115		12	13	119	70.142	135.334	8.807	16.702	69.856	27.287	27.62	6.863	21.701	7.415	24.317	15.865	6.812	20.036	7.214	26.716	13.016	7.282	21.292
27	30.956	11.074	26.02	50.158	16.711	9.497	27	10			12	24		99.298	134.236	10.248	18.555	65.628	28.125	32.026	17.018	19.35	11.472	24.276	16.52	7.279	20.741	10.919	30.279	14.237	9.968	24.305
28	29.033	17.927	26.723	87.492	21.453	7.979	32	20			24	14		95.649	154.896	11.738	23.553	140.897	82.299	49.761	12.881	22.496	10.073	22.85	19.196	9.932	37.625	8.979	58.394	16.36	12.28	30.628
29	39.739	20.036	41.706	114.439	36.423	9.668	77	24			27	17		135.387		10.226	28.911		121.092	126.049	13.101	43.304	14.965	30.589	27.911	9.526	36.752	11.796	70.507	10.896	12.686	38.457
30	61.306	23.737	60.421	148.102	45.401	10.551	121	22			25	33		125.418		11.848	46.399		148.34	117.888	21.233	48.746	14.169	36.211	32.51	12.806	58.717	12.314	90.725	11.078	16.055	50.73
31	91.255	33.773	82.9	123.019	54.608	10.551	100	27			32	33		159.595		14.713	61.634		141.933	173.607	15.14	67.254	15.197	40.575	42.304	9.926	81.543	22.672	128.064	14.48	16.614	64.65
32	208.758	70.88	112.075		72.657	11.122		30			39	31				33.279	79.115		121.57	203.657	17.062	85.318	17.256	52.725	59.698	20.994	187.584	37.982		15.502	15.261	122.592
33		94.573	110.729		84.776	10.909		43			52	90				38.906	113.19		125.325		22.902	178.259	35.087	69.597	89.453	21.855		47.219		29.852	16.554	237.131
34		150.922	140.589		121.853	14.192		50			75					36.675					36.402	171.297	41.478	112.491	162.186	30.013		69.61		35.207	22.595
35		167.282			238.396	22.848		112								38.902					29.259		74.559	145.37		39.025		141.084		57.553	23.967
36						33.471										79.075					45.129		97.024			39.991		184.85		69.894	60.254
37						42.365										129.031					48.737		181.981			56.99				101.476	75.343
38						51.004															59.755		232.336			79.284				119.158	75.165
39						79.976															58.455		172.939			72.922				113.08	100.234
40						91.403															131.128									124.82	155.477
41						198.276															221.606
42						277.968
43
44

## Sheet: day 6
	exp 1	exp 1	exp 1	exp 1	exp 1	exp 1	exp 2	exp 2	exp 2	exp 2	exp 2	exp 2	exp 2	exp 2	exp 2	exp 2	exp 2	exp 3	exp 3	exp 3	exp 3	exp 3	exp 3	exp 3	exp 4	exp 4	exp 4	exp 4	exp 4	exp 4
	1	2	3	4	5	6	7	8	9	10	11	12	13	14	15	16	17	18	19	20	21	22	23	24	25	26	27	28	29	30
	8	10	8	6	9	9	9.589	7.572	9.464	9.562	5.965	6.533	6.669	8.494	7.86	10.065	9.139	6.844	5.668	13.208	13.357	9.919	6.943	8.073	9.316	12.242	9.432	11.951	9.166	10.38
	7	9	9	8	9	9	7.246	12.154	9.804	7.608	6.838	7.564	6.89	9.041	11.178	9.169	7.279	6.71	5.872	6.616	6.154	7.787	9.257	7.087	6.139	10.248	7.264	7.727	9.71	7.633
	8	9	8	8	5	7	7.83	11.822	9.295	7.156	8.063	9.416	11.282	10.532	9.724	6.761	8.673	6.599	10.913	5.426	5.272	8.211	9.992	10.109	7.282	10.738	9.015	9.08	9.856	7.488
	8	10	6	9	5	6	5.975	7.358	8.998	8.004	7.801	8.371	10.207	10.174	10.551	6.964	8.683	9.478	10.117	4.999	5.975	6.894	11.165	8.726	5.929	8.503	8.321	8.004	9.115	8.721
	9	10	7	11	8	6	4.67	6.025	9.825	6.012	8.228	6.745	5.275	8.437	9.531	6.688	8.364	8.436	10.019	6.567	5.624	6.142	9.784	11.095	7.63	9.115	8.917	7.483	5.706	10.524
	8	9	7	10	9	6	4.758	7.279	4.758	6.448	10.117	4.643	5.109	10.941	8.64	6.181	8.683	8.215	9.45	9.919	6.681	5.778	4.352	6.637	7.417	7.461	8.439	8.379	5.59	8.755
	9	9	8	6	8	8	5.345	6.896	4.348	6.503	6.874	5.452	6.04	6.032	9.166	12.277	7.499	9.4	9.927	8.619	4.924	5.574	4.846	5.589	5.947	6.784	6.71	8.789	5.41	10.019
	8	9	8	5	8	6	5.81	6.481	5.319	5.39	7.246	4.477	4.921	5.714	10.019	11.684	8.917	10.079	10.459	10.218	5.81	10.443	7.684	8.497	5.624	6.214	5.1	10.171	5.349	10.754
	7	7	7	6	7	7	6.388	5.643	3.838	4.745	7.085	5.607	9.492	5.745	8.443	6.681	8.022	5.858	5.471	10.359	5.635	7.338	5.774	8.696	10.582	7.24	5.275	9.706	6.967	11.135
	6	6	6	4	7	7	4.57	4.218	4.921	5.447	5.692	5.9	9.49	7.399	5.272	5.802	7.733	7.034	5.508	9.343	6.017	7.621	5.8	8.115	6.91	7.93	6.505	5.448	7.115	9.747
	9	5	8	10	6	6	5.319	5.702	3.882	4.894	8.312	5.552	5.824	6.596	6.678	4.573	10.779	7.046	4.971	7.608	4.408	7.338	6.265	6.21	5.109	8.273	5.1	4.774	7.79	9.887
	9	6	7	10	6	6	6.512	8.205	4.924	5.522	6.688	6.111	5.299	4.748	8.443	7.065	10.209	6.097	5.033	8.132	6.935	6.52	6.13	6.417	10.032	7.893	5.986	6.678	6.241	7.557
	8	7	8	6	7	7	5.802	8.932	4.999	5.305	7.282	5.888	4.573	6.113	7.208	5.978	9.142	7.092	7.805	4.573	4.749	8.015	5.075	6.035	7.208	6.618	5.8	5.802	5.802	7.169
	10	7	8	6	6	6	5.284	5.293	8.628	6.113	5.627	5.527	4.397	6.148	7.559	6.04	10.079	5.877	7.502	5.205	6.366	6.847	4.968	5.418	7.137	11.342	5.624	7.259	6.953	5.858
	9	7	8	6	7	6	4.749	3.999	8.614	6.068	5.493	5.527	4.573	6.832	8.268	6.505	6.8	6.253	8.053	11.777	6.174	7.633	5.445	6.627	6.715	11.14	5.448	8.614	5.824	6.578
	9	6	8	5	6	6	5.978	4.452	8.803	6.715	6.349	5.044	4.218	8.668	9.497	6.329	5.161	5.858	7.747	8.64	6.191	6.859	6.333	4.779	5.999	9.549	8.29	7.384	6.964	6.796
	8	8	7	6	5	5	5.451	4.349	7.31	4.81	4.774	7.415	5.097	6.414	9.492	9.848	5.858	6.578	7.127	12.173	5.81	10.15	7.555	6.007	7.59	9.306	6.503	7.4	7.86	6.796
	7	8	8	4	5	6	5.975	5.41	8.963	4.817	5.377	5.76	4.921	7.921	10.194	10.546	5.668	6.025	7.513	10.772	5.986	9.626	7.041	9.315	6.017	12.86	8.086	8.438	7.63	7.03
	6	7	10	6	9	7	5.097	4.491	8.327	4.337	4.583	5.552	5.975	9.362	10.721	5.978	12.663	7.971	7.59	9.968	6.017	10.121	8.497	8.49	6.524	11.14	8.443	6.512	5.493	5.933
	11	6	9	6	8	6	7.03	4.233	8.436	4.81	5.895	5.033	6.857	7.747	7.382	7.735	12.188	5.177	5.41	11.085	6.524	10.265	6.417	8.28	7.765	8.465	8.443	7.909	7.282	9.376
	7	10	10	11	8	6	4.749	5.284	7.94	5.155	3.515	4.571	6.174	8.106	6.678	13.182	20.457	5.668	10.61	10.909	7.434	9.026	5.8	8.939	11.315	10.966	8.268	7.4	7.415	7.967
	7	7	10	9	10	6	7.03	5.635	4.949	4.128	4.45	5.395	5.624	7.415	5.272	13.749	18.923	5.516	11.258	15.502	9.724	8.389	5.386	15.319	8.991	11.297	9.154	8.084	6.997	7.747
	9	9	10	10	9	7	4.758	4.71	4.481	5.668	4.902	4.687	5.624	10.598	7.917	13.939	23.958	3.991	11.036	14.78	9.706	10.092	6.224	14.307	9.146	11.839	9.706	7.4	6.863	6.8
	13	10	9	11	10	6	6.337	5.401	8.086	5.627	5.299	6.571	4.394	10.82	5.46	18.144	19.684	5.858	9.845	23.768	10.744	10.289	7.662	20.578	7.741	9.166	10.721	7.911	7.94	8.436
	14	12	7	11	11	6	4.218	4.218	10.032	7.211	4.218	7.039	5.451	9.306	6.151	18.281	34.923	8.954	12.422	25.313	9.881	9.955	5.382	19.682	18.106	9.848	9.315	6.857	7.805	8.905
	15	12	8	12	13	6	5.172	5.863	7.39	3.815	5.451	7.147	4.573	9.215	6.699	17.576	51.338	7.557	11.248	56.77	9.724	10.251	6.213	22.985	18.65	22.147	12.304	7.03	8.115	7.502
	17	11	9	11	15	8	4.042	5.391	9.141	4.843	7.065	6.331	6.505	10.561	7.557	22.848	57.648	8.215	13.365	109.873	11.072	20.648	6.007	24.689	26.421	31.464	8.965	8.277	8.004	9.911
	16	10	10	13	15	8	6.503	4.921	9.139	6.337	5.1	5.552	5.1	8.126	6.854	28.841	160.093	7.298	16.57	111.296	11.436	27.324	6.676	43.736	28.147	23.034	11.072	8.268	7.783	11.717
	14	14	9	15	15	8	5.627	4.687	8.619	5.232	5.451	7.054	3.515	10.218	9.673	33.997		8.215	24.372	185.007	11.078	33.622	5.192	53.06	41.244	32.026	11.074	10.018	11.777	13.156
	31	11	9	15	24	9	5.1	5.635	8.262	5.81	7.05	5.752	4.749	10.377	6.524	120.264		8.436	35.769		12.714	36.794	13.263	60.881	60.911	67.73	13.01	7.384	13.912	12.897
	52	11	10	15	21	17	5.519	5.858	11.732	4.251	7.05	5.986	6.154	12.422	10.558	172.808		17.815	51.941		15.818	45.334	17.606	70.431	130.802	84.433	14.965	10.2	16.852	12.455
	68	14	9	18	34	20	4.573	5.877	12.665	7.039	8.816	7.03	5.978	14.698	20.039	256.996		20.857	73.142		11.424	61.023	15.319	101.46	178.746	112.336	12.655	8.97	20.575	13.365
	89	25	11	41	36	27	4.57	4.218	12.479	6.444	7.957	6.354	4.924	12.681	18.769			21.579	106.162		15.475	76.784	14.296	122.337	213.05	143.001	17.407	7.741	18.205	13.156
	94	28	12	59	86	28	10.375	9.976	12.498	7.035	8.115	7.03	5.448	12.221	27.771			30.018	144.322		16.002	163.493	15.987	236.558	222.979	198.96	19.511	20.063	18.595	28.136
		37	25	84	119	31	7.917	9.993	10.558	8.823	8.873	6.571	10.2	14.621	24.254			32.248	148.348		18.858	242.325	19.882			229.046	20.738	19.511	17.106	34.734
		45	25	116		41	8.965	7.31	6.678	6.767	7.384	7.273	10.218	16.067	36.063			83.731			47.117	154.674	18.039				47.98	23.727	23.375	41.753
		64	33			74	9.154	7.046	9.141	5.978	6.857	7.273	9.673	35.361	48.89			125.908			39.744		22.36				75.393	25.761	17.793	58.469
			35			110	8.438	6.331	7.741	11.445	9.139	6.922	10.734	33.94	57.099			180.671			63.659		24.016				139.808	29.033	22.331	72.048
			46				7.735	6.695	16.521	13.205	7.735	6.938	9.154	36.955	64.691			193.612			161.598		45.337				142.279	31.675	31.288	80.268
			57				6.857	6.805	16.696	12.216	8.525	9.176	10.194	56.045	139.21						240.649		53.627				164.652	38.32	34.843	87.353
			73				7.03	7.5	17.421	12.919	8.612	15.131	10.896	59.755	179.293								63.698				214.433	42.4	75.675	100.433
							7.557	13.943	15.475	13.803	10.019	14.299	10.2	77.553	206.458								71.515					99.321	112.343	140.742
							18.281	14.552	17.281	14.765	8.465	15.466	13.048	85.524									74.253					124.373	137.903
							15.47	15.584	18.65	14.412	9.315	15.599	12.208	161.728									154.944					188.877	186.534
							19.336	14.763	21.477	20.564	9.692	15.701	27.426	227.869														188.113	233.206
							20.845	14.83	22.715	17.342	19.021	16.755	31.343	213.927
							17.589	17.256	51.324	23.204	15.315	20.741	39.445
							20.414	24.067	43.586	23.761	14.416	22.848	31.828
							41.18	23.679	49.992	55.458	32.163	45.729	30.423
							52.744	26.362	49.12	72.05	42.713	62.615	68.066
							63.06	61.613	133.333	78.147	47.449	111.832	116.208
							110.514	86.515	168.51	93.855	63.754	142.958	119.407
							131.303	117.401	202.617	114.189	71.792	170.033	138.748
							154.82	86.469		137.601	82.614	173.252	137.788
							193.509	191.402		202.837	108.917	204.747
								129.27		198.71	142.882
								110.452
