# Supplementary material for: A Sizer model for cell differentiation in Arabidopsis thaliana root growth
Source: Mol Syst Biol. 2018 Jan 11;14(1):e7687. doi: 10.15252/msb.20177687 (PMC5787709; doi:10.15252/msb.20177687)
Supplement: Supplementary file 9 — Dataset EV1 [file MSB-14-e7687-s009.zip › Dataset_EV1/data_approach_2_day8_exp.xls]

## Sheet: col_0
	exp 1	exp 1	exp 1	exp 1	exp 1	exp 1	exp 1	exp 1	exp 1	exp 1	exp 1	exp 2	exp 2	exp 2	exp 2	exp 2	exp 2	exp 2	exp 2	exp 2	exp 2	exp 2
	1	2	3	4	5	6	7	8	9	10	11	12	13	14	15	16	17	18	19	20	21	22
	5.31	10.66	10.38	7.88	6.34	7.98	5.66	7.5	6.7	7.84	10.41	6.6	9.45	6.97	8.03	10.18	12.44	9.36	11.49	8.89	10.75	10.91
	5.33	4.63	8.87	11.24	4.87	8.78	8.19	10.38	6.23	6.8	5.41	5.66	10.15	6.93	13.13	7.91	9.27	8.68	10.07	8.57	6.01	6.9
	7.19	6.59	10.34	8.19	5.62	7.82	11.75	10.69	6.48	6.49	4.75	8.4	8.55	7.39	11.23	6.67	4.74	4.44	7.83	5.19	7.35	7.56
	5.41	6.7	11.56	6.23	5.54	10.6	10.78	8.55	8.96	4.5	5.3	5.12	8.02	6.79	8.41	9.43	4.55	8.83	8.79	5.52	6.99	8.18
	6.73	6.59	10.04	7.05	6.65	6.81	5.74	6.29	6.96	6.19	5.49	6.83	8.49	5.29	3.9	10.9	8.64	6.92	6.16	4.32	6.02	8.64
	6.05	7.56	9.79	9.28	7.39	7.16	6.32	7.16	6.01	10.16	7.1	5.8	9.48	5.93	4.95	11.52	10.17	7.08	4.08	5.43	7.45	8.98
	6.94	5.67	8.05	8.59	10.49	8.7	8.88	6.1	5.62	7.04	5.23	6.89	9.91	6.31	4.39	10.64	7.22	10.25	6.04	8.49	6.94	11.83
	8.1	11.19	8.91	8.19	10.56	7.58	8	11.96	6.38	7.88	6.69	8.09	10.12	4.34	4.48	8.09	7.28	9.9	6.82	7.25	8.87	12.87
	8.06	9.61	8.05	10.05	13.06	9.03	9.67	6.4	6.84	9.3	9.1	9.48	10.1	4.18	5	8.32	5.97	10.29	10.9	6.45	10.75	13.52
	8.83	11.41	8.02	8.48	6.33	9.19	10.59	6.37	7.77	7.88	4.56	9.5	9.84	5.29	4.23	8.67	6.43	9.79	11.25	6.53	10.4	12.1
	9.76	10	8.45	10.6	8.06	8.66	10.22	12.58	8.05	9	4.35	9.25	12.37	5.17	4.69	7.98	7.91	6.84	11.96	9.86	9.52	14.79
	8.82	11.88	8.47	11.81	8.94	8.44	11.03	6.76	8.63	10.69	7.8	9.84	11.02	5.93	4.45	10.33	8.2	7.39	13.04	11.23	10.24	12.91
	10.71	11.87	7.45	11.75	7.6	8.47	8.46	6.55	10.51	10.69	6.42	10.8	13.02	4.25	5.63	9.17	8.98	7.06	11.07	10.39	9.86	14.53
	8.33	8.12	9.17	11.48	13.24	9.19	6.69	6.19	12.21	10.47	4.78	10.98	11.72	6.65	4.92	10.08	7.97	7.56	11.25	10.44	8.59	12.3
	8.06	6.94	7.04	14.01	11.62	8.33	13.51	7.69	13.31	12.1	9.78	12.06	7.24	5.23	3.88	9.38	8.92	7.51	11.43	9.48	10.07	13.62
	7.83	6.95	7.18	12.9	8.63	11.06	12.95	12.4	13.5	13.53	9.01	7.79	7.92	7.46	4.1	9.38	9.37	8.62	9.69	6.24	12.9	13.62
	7.69	7.5	6.33	14.23	8.19	10.75	14.38	16.89	11.25	11.53	8.7	8.44	6.51	10.24	4.6	10.09	6.8	8.87	13.55	9.13	12.45	15.47
	10.34	9.94	9.43	15.45	7.69	10.5	12.22	15.2	9.75	12.68	7.95	13.9	17.4	7.72	4.48	8.67	6.57	7.34	13.61	7.21	12.21	15.95
	7.45	9.94	10.7	17.58	6.96	11.51	12.65	15.76	12	20.26	7.74	14.31	16.71	5.15	8.08	8.2	8.67	14.51	17.75	7.38	12.73	16.18
	7.47	9.38	11.67	19.48	14.47	14.07	13.98	14.82	12	16.37	9.95	8.67	18.12	3.79	11.43	12.94	7.74	12.66	16.22	8.09	14.58	16.93
	6.33	9.61	9.99	13.79	16.47	13.73	14.46	16.7	16.88	17.73	8.45	7.53	17.23	8.41	9.84	13.36	11.04	12.28	17.23	7.46	14.16	20.22
	8.86	12.94	8.18	17.24	18.2	13.14	17.81	15.75	16.5	17.46	7.52	8.44	17.4	15.24	9.04	14.77	10.59	12.01	18.29	6.34	15.87	20.87
	7.03	10.37	13.26	14.37	17.61	15.57	18.19	17.07	19.89	23.99	8.97	10.38	16.76	12.11	8.5	13.88	15.72	11.45	21.28	15.34	13.92	25.07
	8.86	12.02	13.53	16.37	17.26	17.06	18.56	21.94	21.29	23.65	16.53	10.64	16.61	14.65	9.32	18.54	14.3	13.86	24.61	13.78	15.25	27.45
	7.89	11.64	8.48	19.76	16.94	21.58	16.65	26.63	29.88	50.09	9.57	9.19	17.79	12.66	18.52	17.83	16.87	13.54	32.74	16.77	15.35	30.93
	11.95	21.08	8.17	21.14	22.69	19.32	24.4	29.08	41.2	67.23	9.97	10.31	23.04	16.57	9.84	31.87	17.11	16.13	39.47	17.51	28.55	34.01
	9.57	23.44	8.17	19.72	20.67	18.96	21.24	35.06	56.63	85.12	22.18	10.33	26.04	17.82	10.74	35.03	13.86	20.96	90.84	19.19	21.87	67.45
	10.27	29.82	8.3	24.76	22.51	20.45	23.46	43.91	38.17	123.37	22.9	11.08	68.57	19.19	10.38	48.07	14.31	22.8	156.12	20.24	20.45	64.53
	12.66	32.64	7.47	69.47	23.81	26.63	27.4	45.01	52.69	170.99	16.51	14.3	82.19	20.09	11.59	60.91	26.78	23.59	197.77	20.57	19.24	127.37
	22.36	32.64	8.02	56.25	34.15	28.55	54.01	49.51	69.07	162.94	15	21.33	81.66	36.12	11.96	87.47	34.76	25.57	116.2	20.41	23.26	146.47
	22.85	38.83	9.31	64	35.86	34.15	57.93	68.81	79.91		15.75	25.79	136.33	29.39	14.76	115.16	39.85	25.14	137.94	25.97	24.84	164.1
	16.6	49.88	13.64	60.98	53.57	35.63	87.89	141.8	81.81		18.6	22.27	90.38	33.05	13.54	144.48	55.59	27.08	128.75	24.66	42.65	178.68
	15.19	58.96	15.47	180.1	62.9	60	116.67	106.84	79.97		13.13	21.79	93.5	39.19	36.91	175.91	67.5	33.04	138.17	30.92	74.31
	18.86	84.18	16.88	139.46	150.16	73.69	126.39	165.32	107.88		18	18.28	103.32	65.82	45.74	129.54	85.18	40.44	187.85	33.89	57.84
	18.02	78.06	16.9	126.89	154.5	80.16	88.6	143.52	175.97		21.4	18.75		64.81	56.62	155.32	162.57	71.08	229.75	107.94	60.56
	43.19	77.16	19.41	199.19	145.22	173.26	88.67	189.39			28.52	22.98		102.11	85.07		176.98	98.48		183.8	110.85
	47.13	130.25	18.95		195.75	226.07	108.48	128.91			38.26	23.71		124.45	81.55		182.21	142.75		143.74	201.03
	55.63	152.85	27.6		197.39		135.32	205.28			37.55	31.68		127.25	76.9		179.57	105.64		178.15	141.81
	63.56	177.76	26.38		172.97		160.64	183.23			43.54	34.6		162.97	73.17			177.87		168.67	187.93
	39		45.25				194.1				77.17	46.36			134.7			197.76		187	223.96
	134.48		52.48								90.9	52.8			116.73			122.57			249.06
	132.09		77.42								101.56	81.74			126.33			212.12
	163.79		90								76.71	147.12			148.76			218.52
	162.98		87								96.75	163.65			159.64			280.92
			105.82								136.6	158.74			175.5
			139.21								138.01	153.33
			237.7									158.78
			218.74

## Sheet: bri1
	exp 1	exp 1	exp 1	exp 1	exp 1	exp 1	exp 1	exp 1	exp 1	exp 1	exp 1	exp 1	exp 1	exp 2	exp 2	exp 2	exp 2	exp 2	exp 2	exp 2	exp 2	exp 2	exp 2	exp 2
	1	2	3	4	5	6	7	8	9	10	11	12	13	14	15	16	17	18	19	20	21	22	23	24
	9.26	11.39	11.6	9.45	7.73	8.04	10.61	10.56	8.32	7.72	7.5	9.88	8.61	11.01	9.7	9.42	10.45	6.9	8.09	8.86	11.27	10.75	9.05	10.27
	8.75	7.93	9.16	7.26	6.49	10.14	3.94	9.07	6.76	6.75	5.7	5.28	7.05	5.74	8.02	8.27	8.37	8.22	6.97	10.21	12.51	9.38	9.64	10.84
	7.59	8.83	8	4.18	3.66	7.03	4.5	6.29	5.25	6.19	5.41	5.96	7.43	7.08	9.77	7.48	6.83	6.16	4.55	7.28	8.05	7.68	12.32	9.64
	7.24	8.83	6.89	3.77	4.37	9.82	8.44	6.38	6.2	7.6	4.44	5.41	7.94	7.08	8.08	8.1	5.12	7.75	5.76	8.28	9.68	3.52	12.41	7.79
	12.65	7.68	8.16	8.95	4.81	7.31	7.13	5.92	5.07	6.47	5.69	5.03	5.46	5.12	7.03	8.63	4.83	9.91	7.63	7.48	11.08	6.6	6.37	8.55
	5.93	10.19	8.12	6.02	5.53	7.57	6.57	4.6	4.14	5.37	4.72	7.65	5.07	4.01	8.98	7.91	5.47	4.46	8.02	8.09	11.01	4.94	7.27	7.63
	6	8.06	9.86	6.77	7.88	8.2	6.51	6.03	6.59	7.59	5.59	7.19	10.19	5.35	9.27	7.83	8.82	4.69	7.3	7.02	7.09	7.26	5.9	8.13
	6.47	8.94	9.58	6.29	7.9	9.11	6.79	3.75	5.82	6.21	7.53	7.14	8.18	7.96	6.71	11.84	11.73	9.89	7.12	6.23	7.5	8.22	6.37	8.09
	6.42	7.03	4.79	8.97	6.19	10.98	5.65	5.06	7.31	7.32	5.92	6.1	6.92	10.07	6.31	6.16	11.25	8.7	8.7	5.56	10.61	7.59	12.03	9.15
	7.37	8.88	5.93	7.43	6.62	9.6	5.62	3.19	8.68	8.16	7.9	8.1	6.58	10.79	8.55	7.26	7.79	7.3	12.96	4.62	10.56	6.8	12.47	8.44
	8.19	7.38	7.9	6.56	7.88	10.16	8.84	8.1	4.14	7.31	4.88	8.28	10.14	10.36	8.41	10.99	10.08	4.22	5.18	4.1	8.21	6.56	10.31	10.98
	8.75	6.89	6.57	5.43	5.93	10.47	5.74	7.31	8.25	7.88	6.79	6.95	10.57	10.74	10.4	6.76	13.12	7.05	6.33	5.63	8.49	5.63	11.74	9.1
	6.38	6.01	10.72	6.32	7.36	6.19	11.56	7.69	11.63	9.28	4.82	5.92	11.86	8.83	9.64	7.34	9.38	7.5	8.7	6.31	7.75	7.98	7.74	13.46
	7.92	10.98	11.81	7.03	6.19	7.03	16.18	8.63	12.94	11.65	10.69	8.68	9.94	9.59	7.28	12.31	11.95	7.73	8.72	7.05	12.01	7.73	9.39	11.54
	5.69	7.5	13.78	7.31	9.84	10.41	16.47	9.01	12.19	8.72	11.06	6.94	11.48	8.7	10.67	8.24	11.08	6.63	10.67	8.01	11.96	8.92	9.27	11.02
	11.03	8.94	12.38	6.42	9.6	10.41	13.26	9.22	11.83	7.61	7.32	8.06	9.28	9.17	11.78	7.56	15.26	7.56	9.84	8.01	13.75	8.45	15.53	11.01
	7.64	7.68	15.48	7.8	9.84	12.85	13.11	11.06	9.37	7.6	7.13	9.78	8.19	19.04	16.54	14.15	13.9	8.68	13.17	9.56	11.02	7.03	23.26	18.98
	8.16	17.88	13.78	7.43	9.86	11.87	16.84	8.81	15.04	6.84	8.82	8.49	8.94	15.53	13.62	20.56	12.89	3.36	11.74	7.19	21.82	7.75	19.69	19.45
	7.88	10.92	10.13	7.94	12.94	9.3	17.63	11.38	18.61	9.3	7.31	9.56	19.86	22.18	13.26	18.35	15.41	8.2	17.83	9.98	16.64	14.34	25.08	43.95
	7.32	12.21	17.06	7.05	10.12	19.98	21.4	11.06	13.88	6.49	13.32	8.73	24.01	21.1	15.47	31.24	31.4	7.05	13.36	9.79	45.6	13.22	27.43	73.26
	11.82	11.9	32.55	11.65	12.39	14.91	44.63	16.98	21.76	5.65	14.37	19.05	23.4	61.58	12.79	33.25	31.94	7.97	20.44	15.61	55.97	16.51	86.17	108.38
	14.06	23.22	47.86	8.81	10.97	18.57	82.67	22.69	20.42	5.65	12.21	18.33	39.67	51.05	32.39	29.58	61.86	12.65	20.41	20.13	60.55	13.9	78.94	125.98
	6.19	17.86		11.6	19.97	29.72	91.67	22.94	20.34	4.26	13.52	16.55	47.81	65.04	22.05	65.78	114.05	12.66	51.8	21.88	71.13	33.94	120.45	136.04
	7.03	20.84		11.45	16.59	34.48		42.19	16.19	3.66	30.47	28.33	61.66	38.4	38.28	88.41	96.6	11.67	87.3	35.4	126.97	28.26	93.28
	11.81	32.14		28.18	37.79	74.2		51.74	18.14	5.06	39.93	43.54	75.12	89.56	36.45	122.44	110.96	17.88	86.85	45.49	102.41	42.7
	10.13	40.83		35.59	52.88	166.61		56.21	49.26	7.6	62.5	68.45		80.96	64.58			18.49	77.09	66.82	123.3	47.1
	11.83	96.66		85.62	95.63			77.79	66.46	10.69	64.7	45.04			49.85			16.55		76.38		70.52
	11.03	99.38		94.29				108.16	66.65	19.41		64			96.12			33.84		85.6		81.18
	11.81			154.9					104.2	17.74		57.49			86.24			44.61				77.55
	14.35								77.6	27.86								59.51
	30.1									29.34								63.36
	33.76									38.29								84.84
	68.35									48.19								78.55
	73.75									75.72								101.03
	89.3									74.47								136.41
										61.34								92.65
										90.36
