# Supplementary material for: A Sizer model for cell differentiation in Arabidopsis thaliana root growth
Source: Mol Syst Biol. 2018 Jan 11;14(1):e7687. doi: 10.15252/msb.20177687 (PMC5787709; doi:10.15252/msb.20177687)
Supplement: Supplementary file 9 — Dataset EV1 [file MSB-14-e7687-s009.zip › Dataset_EV1/pRP5_cortex_automatic_seq_exp.xls]

## Sheet: day 3
	exp 3	exp 3	exp 3	exp 3	exp 3	exp 3	exp 3	exp 3	exp 3	exp 3	exp 3	exp 3	exp 3	exp 3	exp 3	exp 3	exp 3	exp 3	exp 4	exp 4	exp 4	exp 4	exp 4	exp 4	exp 4	exp 4	exp 4	exp 4	exp 4
	1	2	3	4	5	6	7	8	9	10	11	12	13	14	15	16	17	18	19	20	21	22	23	24	25	26	27	28	29
	8.984	7.929	5.558	7.333	7.624	6.093	9.2	7.514	6.164	6.782	10.007	6.877	11.576	9.594	4.977	7.214	9.668	8.554	9.093	8.122	12.895	6.342	7.721	5.118	7.03	11.684	7.522	7.344	8.3
	10.938	6.536	8.193	7.508	5.005	7.614	7.154	6.174	7.821	8.866	8.713	6.116	7.93	10.359	5.428	5.474	7.63	9.509	6.581	7.985	6.435	7.629	8.756	6.004	5.978	9.46	5.457	5.462	6.805
	5.436	6.133	7.735	9.343	8.595	8.394	8.17	9.321	7.967	6.618	6.789	8.805	6.006	9.341	5.519	5.451	7.677	5.033	5.345	7.004	6.331	7.262	10.159	6.917	6.161	8.583	5.908	10.162	6.444
	4.358	5.933	6.214	7.467	5.77	9.174	7.721	6.414	9.385	8.617	6.273	8.616	6.692	7.735	5.842	5.193	6.784	10.45	6.171	5.452	6.922	8.725	8.887	7.082	4.999	6.632	9.102	7.598	7.741
	5.207	8.981	6.562	5.585	10.924	3.902	7.461	9.33	10.12	6.414	5.627	7.246	5.275	7.911	5.519	4.008	6.171	6.567	5.426	4.894	6.097	9.446	5.66	7.572	5.866	6.711	6.414	8.273	6.678
	6.972	4.927	7.87	5.627	7.562	4.276	5.781	6.678	7.86	6.997	8.268	6.964	7.259	4.394	4.949	6.784	7.83	5.911	7.409	5.435	8.69	5.344	5.947	4.57	5.968	5.607	6.366	7.05	9.422
	5.643	3.638	9.42	5.299	8.981	5.172	4.749	5.493	10.871	6.692	7.59	5.952	6.017	4.745	10.085	5.225	8.004	5.447	7.154	5.033	8.32	5.952	7.392	5.418	7.214	7.03	5.474	7.34	7.851
	4.391	4.218	5.668	5.908	6.039	3.728	4.57	5.284	7.279	3.168	5.109	7.422	7.039	5.635	7.727	4.949	8.656	6.188	6.681	6.536	8.322	6.695	8.176	5.376	6.017	6.012	6.699	8.9	4.233
	8.744	3.523	5.287	6.653	6.993	8.617	4.222	4.058	5.634	4.949	3.519	7.127	5.474	4.758	7.085	5.002	8.866	4.748	9.223	7.906	9.139	5.278	12.404	6.354	11.51	8.238	5.649	4.623	5.167
	9.631	5.858	5.616	6.337	6.683	5.205	5.892	6.151	5.435	3.866	4.934	7.046	4.058	5.124	8.307	3.412	5.649	3.751	6.093	6.049	6.214	5.888	10.065	5.092	9.479	7.238	5.46	4.69	4.121
	4.502	5.177	5.519	5.725	6.197	5.474	5.414	6.161	10.48	5.999	7.208	6.097	4.57	5.284	5.002	4.64	6.825	4.666	8.41	6.204	6.913	3.515	5.072	5.345	5.895	9.359	5.345	5.722	4.571
	5.144	7.034	5.287	3.949	5.41	5.505	5.616	7.085	6.344	4.309	6.174	5.643	3.533	4.408	6.327	7.785	7.39	5.435	6.562	5.837	6.017	6.68	4.797	7.336	5.243	8.882	4.394	4.435	5.9
	6.365	5.629	5.842	4.745	7.079	6.174	5.493	6.562	7.127	3.965	7.065	6.097	4.971	5.474	3.757	7.156	6.139	5.974	6.761	6.084	4.927	6.566	10.803	7.078	7.076	8.482	5.319	5.974	6.366
	7.002	5.395	6.012	4.178	7.562	4.058	8.033	5.493	8.321	7.557	4.233	6.133	7.259	8.443	5.842	7.31	5.145	5.538	7.639	6.993	7.5	6.328	8.232	7.354	5.391	8.416	6.04	6.249	6.704
	5.623	4.458	5.549	5.692	7.79	7.417	6.397	6.524	6.536	3.728	3.902	7.513	7.282	8.482	4.758	3.394	5.033	5.634	6.07	6.482	6.344	5.518	6.836	6.555	6.953	8.882	5.824	6.471	6.496
	5.591	5.877	6.618	6.04	8.106	6.512	8.379	7.751	8.892	4.797	6.678	6.812	5.474	7.05	4.583	4.425	7.588	5.336	7.448	6.587	5.305	7.968	4.309	8.444	10.145	13.367	5.635	5.933	5.41
	6.367	5.161	7.085	5.627	7.169	8.676	6.935	6.337	13.144	7.741	5.451	9.611	6.715	7.39	4.774	4.501	7.032	7.513	9.174	5.421	6.22	9.726	6.562	8.384	9.448	13.134	6.327	5.39	4.583
	6.676	4.693	6.784	5.585	7.284	8.612	6.329	5.635	16.835	7.917	5.999	10.087	5.275	5.284	6.017	6.28	8.41	10.74	8.726	6.917	9.14	6.8	13.96	6.695	11.253	9.401	7.94	5.527	5.552
	7.614	5.155	7.783	6.174	9.15	7.384	8.004	6.154	25.139	7.979	5.986	7.264	6.161	6.715	7.434	4.57	9.181	8.115	9.898	6.797	10.685	7.148	12.24	8.449	8.873	17.842	8.803	5.05	6.571
	6.412	4.693	6.241	5.549	8.243	6.854	4.6	7.208	31.721	7.565	8.452	10.406	6.678	8.351	8.268	5.036	8.525	8.479	8.838	7.854	9.842	8.905	16.648	7.216	7.549	22.138	8.132	6.366	5.189
	5.908	4.927	6.688	6.214	8.099	9.57	5.585	6.327	66.358	7.208	8.327	10.79	5.1	7.246	5.635	4.178	8.795	11.654	8.394	7.638	8.65	10.335	17.271	8.384	16.756	31.235	8.614	7.502	8.255
	5.436	5.177	9.047	8.033	8.348	6.89	6.935	5.627	94.385	8.789	6.273	14.485	6.151	5.624	5.986	5.679	13.45	10.912	21.828	7.273	8.232	20.057	19.715	9.959	19.446	38.411	8.438	6.22	6.471
	7.467	5.395	9.531	6.214	9.867	10.116	10.315	5.527	142.132	8.803	6.863	17.848	6.89	6.89	5.929	8.816	10.757	9.432	28.92	8.671	9.38	18.278	25.405	9.862	19.854	62.873	9.146	6.337	6.133
	6.833	4.321	11.647	7.608	9.665	8.965	6.863	7.273		8.436	8.29	17.398	9.848	8.115	7.805	6.953	14.087	8.791	30.136	8.905	22.287	22.848	26.901	17.905	27.219	127.768	9.531	7.148	9.275
	7.297	4.687	22.595	9.166	9.392	12.138	6.524	7.502		9.517	10.019	22.761	8.788	9.154	4.653	5.287	10.546	15.137	37.266	8.699	19.485	21.738	24.728	18.822	29.414		8.153	5.39	8.215
	9.812	4.921	25.717	7.039	10.194	9.706	10.663	6.683		10.734	7.576	26.496	11.808	10.582	6.681	7.174	19.215	19.773	45.568	10.428	19.451	29.307	33.058	23.293	37.143		6.854	5.975	13.365
	8.079	5.629	25.777	8.115	10.204	11.107	8.91	5.977		11.951	9.141	30.244	12.841	16.203	7.382	7.477	24.435	17.631	56.774	8.673	27.75	34.58	38.547	31.613	48.812		17.049	8.203	13.834
	8.871	8.232	41.768	7.065	11.605	8.64	9.668	6.21		7.765	12.891	33.764	14.464	15.634	6.151	4.962	27.781	25.854	85.255	20.273	38.613	43.707	93.648	36.148	42.006		15.315	5.76	11.568
	14.597	7.998	57.293	8.102	8.443	13.889	9.208	5.507		9.497	15.18	43.209	18.102	10.218	8.789	7.023	30.936	22.379	110.626	20.444	45.638	56.006	79.811	61.065	63.311		19.372	12.308	20.153
	18.033	9.187	68.134	10.555	8.677	13.719	12.907	15.353		6.715	15.915	61.072	12.557	19.118	6.863	8.102	39.897	25.113		23.438	53.787	78.539	134.931	87.661			25.493	15.232	33.405
	16.483	7.971	113.888	11.542	11.684	16.193	12.383	14.765		7.382	12.655	78.804	10.926	16.719	8.438	12.992	49.386	30.5		29.307	74.257	103.076		123.771			30.185	16.993	35.443
	21.505	9.151	97.444	10.568	13.967	14.767	12.975	9.731		16.58	18.647	102.17	26.083	20.303	6.854	11.952	56.7	38.299		42.186	91.499	90.028					33.936	13.244	48.539
	21.904	7.513		18.76	11.605	21.266	14.847	10.802		16.184	20.828	131.805	29.72	35.032	15.842	14.197		44.006		50.565							41.315	23.206	61.267
	19.409	8.917		28.144	13.01	26.714	12.404	18.893		17.631	20.257		40.835	41.557	13.533	15.091		50.682		76.617							53.024	23.083	76.486
	24.414	20.496		27.651	27.192	24.783	12.891	21.714		20.039	27.075		29.175	53.622	13.367	24.947		72.026		88.22							50.225	25.503	116.722
	30.651	19.238		19.462	31.666	31.11	17.121	26.958		18.633	37.06		41.847	75.195	17.056	29.568		81.824		105.846							90.404	33.205
	34.361	19.307		20.889	39.393	32.335	15.997	34.116		15.821	42.365		84.595	91.332	15.642	32.074		168.767										46.67
	40.207	23.204		52.751	52.125	39.023	19.515	43.836		22.945	44.122		103.771	135.096	19.196	34.751		198.823										76.656
	53.566	26.43		47.102	61.892	94.092	26.959	45.002		27.473	55.333		126.859	152.604	22.214	51.795												91.747
	58.894	28.402		78.437	76.953		25.318	57.669		65.652	72.978		146.734		23.934	69.733
	69.344	39.755		72.412	89.539		30.417	56.01		92.575	73.845		132.459		28.674	82.809
	77.761	45.405		103.427	102.083		31.108	83.879		109.348	206.682				29.179
		68.66		208.141	117.918		28.648	94.355		119.498					32.882
		76.139					46.834	88.035		197.911					87.726
		81.634					46.419								90.453
		111.853					104.396								123.274
							142.147								143.209
							151.548

## Sheet: day 6
	exp 3	exp 3	exp 3	exp 3	exp 3	exp 3	exp 3	exp 3	exp 3	exp 4	exp 4	exp 4	exp 4	exp 4	exp 4	exp 4	exp 4
	1	2	3	4	5	6	7	8	9	10	11	12	13	14	15	16	17
	6.483	8.826	8.51	6.502	7.308	10.335	9.232	4.166	7.269	4.729	6.394	6.943	7.904	8.826	5.269	5.725	10.539
	5.436	9.998	5.942	6.333	7.269	10.285	4.383	7.614	5.891	3.395	4.67	6.917	7.316	8.741	8.165	6.627	8.962
	9.657	6.811	10.188	6.705	7.074	7.255	4.036	8.04	7.23	5.928	4.779	6.875	4.779	8.74	5.007	4.124	6.873
	5.753	5.076	5.489	6.212	8.161	7.207	5.574	7.664	8.487	7.065	4.872	5.746	4.267	8.74	6.175	4.352	6.847
	5.434	9.852	6.55	5.95	8.419	7.959	5.219	4.978	4.801	5.931	4.72	5.908	6.13	7.08	6.028	7.147	6.517
	6.692	9.804	8.574	5.778	3.732	8.406	4.075	5.902	5.192	8.535	5.418	4.502	5.695	6.943	6.175	8.321	5.335
	7.298	5.179	7.931	5.144	4.82	5.533	4.271	7.454	9.524	8.344	4.92	3.739	7.963	6.632	3.726	6.676	5.46
	8.073	4.583	9.705	4.372	8.184	5.037	5.46	8.234	5.192	6.035	5.684	6.522	6.296	6.917	5.322	4.972	6.537
	6.55	4.771	7.612	3.755	6.557	5.841	4.835	7.918	4.347	6.614	7.05	5.161	5.277	7.005	7.463	6.017	5.95
	6.692	4.596	7.494	5.598	6.792	3.43	5.011	6.917	8.527	6.35	5.418	4.192	5.684	5.611	7.89	7.041	4.658
	6.395	6.317	7.148	5.315	7.759	4.801	4.75	8.695	7.877	6.155	4.559	3.739	5.65	5.999	8.076	5.593	5.144
	5.182	5.379	8.851	7.609	6.602	3.471	6.063	9.16	6.624	5.574	7.186	4.815	5.277	5.694	6.844	5.8	6.227
	6.152	5.684	8.073	6.433	7.453	5.623	5.335	6.986	6.831	7.803	4.985	5.623	7.248	5.973	8.923	6.003	4.358
	5.288	4.761	6.859	5.288	7.674	4.367	6.258	9.017	7.659	7.147	4.801	5.95	5.418	8.706	7.662	3.726	5.744
	5.443	6.728	6.057	5.778	8.182	5.768	6.55	9.8	6.627	6.092	5.445	5.454	4.872	7.168	9.315	5.382	4.853
	7.202	5.696	5.932	5.434	8.332	4.904	6.241	9.006	5.8	7.836	4.779	6.057	6.155	5.753	9.603	8.901	6.367
	6.55	6.838	7.002	4.97	3.739	4.762	5.315	9.941	4.761	8.937	5.398	8.54	7.463	7.323	10.352	6.637	6.241
	4.218	7.153	8.551	4.036	5.564	5.304	5.918	9.812	4.554	8.189	8.782	6.894	7.455	7.014	8.321	7.05	7.454
	3.958	6.644	8.54	4.203	4.042	5.804	6.79	8.861	4.968	7.029	6.859	6.859	7.114	8.539	10.352	5.179	6.854
	4.084	6.21	6.678	6.227	5.726	4.771	4.968	12.731	5.589	7.909	4.779	8.435	7.272	8.54	10.151	6.844	6.373
	4.347	7.78	5.744	5.746	4.348	5.797	4.968	12.134	5.8	9.542	4.186	8.849	5.241	6.986	8.716	6.21	6.333
	8.959	8.076	10.558	6.087	5.156	5.383	4.195	13.705	10.177	8.733	6.859	9.8	8.321	7.956	9.146	6.003	6.838
	8.629	7.148	9.947	5.278	8.493	8.312	4.358	14.182	9.731	11.453	6.296	7.002	8.55	7.664	10.565	7.662	6.55
	7.312	6.218	8.252	5.753	7.05	8.281	5.623	16.302	9.955	10.63	6.834	8.762	7.455	8.544	8.911	5.796	5.598
	9.193	6.947	9.482	6.678	6.047	10.053	5.608	21.269	10.989	10.565	7.592	11.385	9.324	6.104	20.7	8.487	7.614
	6.401	6.175	20.804	5.436	10.973	7.869	4.815	25.318	12.916	11.888	9.784	10.74	11.828	7.531	18.428	8.923	8.849
	6.395	12.241	21.274	4.978	6.017	11.387	4.505	28.271	16.365	11.741	9.738	12.004	12.299	6.676	27.948	8.694	7.609
	6.528	12.732	30.696	11.958	7.142	9.439	10.11	32.89	16.985	15.363	8.733	11.332	12.894	6.367	32.293	9.738	8.706
	6.126	10.562	26.524	11.343	12.111	9.324	10.431	37.11	17.467	16.4	10.143	15.502	13.869	10.567	42.703	11.385	6.988
	13.306	10.247	45.368	13.366	9.053	9.129	8.086	47.205	16.93	18.291	7.67	21.341	14.078	10.096	40.625	10.177	7.148
	15.664	13.495	46.446	15.382	12.455	10.251	7.764	58.375	25.563	19.028	9.117	25.804	16.565	12.134	86.781	22.356	8.074
	15.041	14.91	87.18	12.889	19.202	9.329	12.424	114.024	29.235	18.48	11.002	26.853	15.733	12.731	110.059	15.744	14.296
	16.489	14.49	100.251	15.884	25.537	19.601	12.579	111.645	34.34	25.582	10.575	57.539	34.88	9.626	130.482	16.87	15.687
	16.385	19.476	121.364	17.865	31.519	26.294	13.831	184.763	36.602	26.913	15.733	70.198	43.323	11.653	144.656	21.054	16.003
	20.09	21.942	138.504	19.096	33.657	25.788	13.666		67.483	28.055	19.486	99.361	64.266	26.394		19.099	13.662
	21.041	22.978	189.324	20.498	37.381	25.363	12.731		83.423	36.019	16.158	125.879	75.498	23.927		56.561	23.529
	28.482	56.724	232.267	25.776	50.922	34.502	12.11		70.794	69.57	16.767	191.278	78.113	28.877		63.607	21.116
	35.662	91.542	222.222	28.271	53.018	42.842	18.175		132.344	92.531	22.572		88.379	36.686		83.379	24.702
	45.109	135.792		35.25	65.41	44.531	17.078		161.101	129.909	27.387		193.121	39.234		82.707	35.452
	48.279	179.907		62.412	75.762	61.264	18.399		136.71	142.891	32.966			60.703		183.233	37.203
	53.67	187.13		76.453	152.777	92.966	21.133			177.024	42.342			72.761		185.109	48.839
	67.213			112.118	207.63	91.895	49.913				47.479			93.267			45.115
	116.012			145.436		86.428	53.695				61.166			94.483			47.107
	137.968			207.447		93.224	66.686				88.104			183.005			69.333
	141.288					139.726	60.728				182.51						90.923
	145.208						63.457				170.757						122.495
	138.972						109.805										134.012
	221.061						147.93
