# Supplementary material for: A Sizer model for cell differentiation in Arabidopsis thaliana root growth
Source: Mol Syst Biol. 2018 Jan 11;14(1):e7687. doi: 10.15252/msb.20177687 (PMC5787709; doi:10.15252/msb.20177687)
Supplement: Supplementary file 9 — Dataset EV1 [file MSB-14-e7687-s009.zip › Dataset_EV1/col_PAC_cortex_automated.xls]

## Sheet: Col-0 cortex
Cells	1	2	3	4	5	6	7	8	9	10	11	12	13	14	15	16	17	18	19	20	21	22	23	24	25	26	27	28	29	30	31	32	33	34	35	36	37	28	29	30
1	6.006	7.86	13.812	8.494	9.432	9.432	10.38	9.003	12.674	10.38	6.047	10.38	6.288	9.992	15.094	9.166	8.892	13.338	7.03	8.465	7.473	11.53	8.198	11.637	8.948	7.86	10.065	8.465	10.708	10.708	7.604	8.581	6.047	8.494	9.139	9.562	10.708	12.963	9.766	8.581
2	7.169	11.004	11.594	8.552	6.288	10.236	6.006	8.552	8.892	11.951	4.501	9.867	7.86	9.562	14.235	8.809	14.679	9.166	6.632	10.638	10.38	8.494	9.432	7.86	7.473	8.892	11.972	8.198	8.436	12.829	10.065	12.013	6.924	9.247	9.562	10.065	9.562	10.708	9.792	7.238
3	7.065	9.379	10.236	7.065	8.198	11.784	6.924	9.942	9.562	6.924	8.494	12.033	7.86	9.003	11.115	5.354	19.098	7.065	8.198	7.34	8.228	10.065	7.34	6.366	12.297	8.552	8.436	10.065	10.568	12.829	11.951	12.277	7.34	7.765	12.136	12.033	9.942	7.572	11.637	7.238
4	9.867	8.552	4.099	6.669	12.963	10.913	8.015	8.892	7.34	5.668	9.432	9.166	6.481	10.913	8.552	8.696	9.867	7.765	7.03	7.86	7.065	10.708	5.668	7.169	8.198	9.867	7.03	11.637	13.65	11.336	6.006	6.669	8.015	9.247	10.545	9.867	12.277	7.34	5.668	6.288
5	10.568	11.336	5.668	7.169	13.133	11.336	7.065	5.624	6.481	5.354	11.594	8.436	8.892	9.562	9.562	10.913	7.86	7.03	7.604	11.115	8.015	10.451	6.481	6.669	6.288	9.867	8.465	9.379	8.552	7.03	8.228	4.971	7.572	7.86	6.327	8.465	11.444	10.236	5.668	6.924
6	9.842	10.568	8.892	6.366	7.065	12.829	7.765	8.465	7.86	5.668	11.336	7.765	7.065	8.015	10.451	11.594	9.139	5.624	8.198	5.797	7.169	9.792	6.366	9.247	7.238	9.139	8.465	6.669	8.015	6.481	6.481	8.552	8.892	8.465	5.668	10.545	5.797	10.913	9.139	6.924
7	10.568	8.436	5.118	9.867	7.065	10.638	6.924	6.366	6.366	9.942	9.166	10.638	6.669	7.765	12.136	11.951	7.765	6.366	11.004	5.118	7.34	9.562	9.247	8.552	9.432	7.065	7.065	9.562	12.136	5.668	6.481	5.668	8.494	6.366	7.572	8.465	5.668	10.913	6.669	8.892
8	7.03	6.327	5.668	9.139	6.669	9.842	7.065	8.552	7.34	10.451	7.765	10.545	6.481	9.247	12.732	10.236	9.247	9.867	8.198	7.34	7.065	10.913	8.552	8.436	7.86	5.668	5.624	8.892	9.166	7.065	9.166	7.065	9.379	6.366	6.327	8.552	5.797	10.236	5.797	6.481
9	5.668	7.169	11.336	10.568	8.436	9.166	5.668	6.327	7.065	4.971	7.86	9.166	4.276	8.552	11.27	8.552	7.765	7.765	7.86	6.481	9.166	8.696	8.552	7.169	9.139	5.668	7.065	8.228	5.624	6.481	8.696	7.169	7.765	6.327	7.065	9.166	6.006	5.797	7.065	8.696
10	6.327	7.065	9.867	10.065	10.236	9.166	8.015	7.86	6.366	4.971	8.465	12.732	7.86	9.166	10.568	7.03	7.733	5.668	5.797	6.481	9.247	7.34	7.86	7.765	10.38	5.624	6.366	8.228	6.366	5.668	9.562	10.638	8.892	5.624	8.228	8.465	7.169	6.669	6.366	9.139
11	7.03	8.465	10.568	6.481	9.166	10.754	7.733	8.552	7.34	5.354	7.065	10.545	6.006	9.139	6.669	10.638	8.465	7.86	9.432	5.668	5.624	5.668	9.247	6.366	8.015	7.065	7.86	9.247	6.481	5.624	8.436	7.733	5.797	6.366	7.733	8.436	7.065	6.366	7.169	5.118
12	5.624	8.465	8.892	5.668	10.568	9.867	7.169	9.867	9.139	5.668	7.86	9.842	6.366	10.913	8.465	7.065	8.465	8.552	8.494	7.169	3.515	10.754	10.754	6.366	9.379	4.921	7.765	8.552	6.366	7.065	7.169	9.166	8.228	7.03	7.03	7.86	7.34	7.34	6.481	6.006
13	5.624	7.169	8.696	11.27	8.552	10.545	8.465	9.139	9.139	5.668	9.867	7.765	5.668	11.115	8.015	10.913	7.03	9.247	7.86	7.169	4.971	7.065	8.015	6.327	9.247	7.065	6.481	9.247	5.668	4.218	7.169	9.166	6.481	7.733	7.86	4.446	7.169	6.481	7.03	9.562
14	7.03	7.765	5.797	6.366	9.867	9.247	8.892	8.436	9.867	6.366	7.733	10.545	7.065	10.568	8.465	7.03	6.327	8.436	6.924	6.288	4.276	6.481	9.166	8.436	9.792	7.065	7.03	7.86	5.118	5.624	9.867	10.568	7.169	7.03	7.86	5.668	7.86	6.327	8.465	10.754
15	6.366	10.638	3.585	6.327	7.169	10.568	7.733	7.765	8.436	5.624	8.436	9.139	6.481	6.366	10.545	10.754	7.03	8.465	8.494	7.065	4.921	9.942	11.336	5.624	8.015	8.436	8.696	7.03	10.568	5.624	7.169	7.733	6.366	8.436	9.139	4.446	7.065	7.86	7.765	10.065
16	8.436	8.436	11.336	6.327	7.765	11.951	8.465	10.065	9.842	4.921	9.139	11.27	8.465	11.444	8.892	9.166	9.867	8.552	8.015	5.797	5.797	6.366	7.169	6.366	8.552	9.139	8.696	7.86	4.971	7.03	7.86	5.624	4.921	6.327	9.247	9.942	7.86	6.327	6.366	7.169
17	8.552	7.86	10.638	5.797	8.552	12.829	7.86	9.942	9.842	7.765	9.867	10.638	9.166	10.065	9.867	9.867	9.139	8.465	6.924	5.118	4.971	7.169	11.336	5.624	8.696	9.867	7.765	8.465	6.366	9.166	7.169	6.366	4.921	6.327	7.765	8.436	7.765	7.86	6.366	5.797
18	7.065	9.942	10.754	5.668	7.765	11.951	9.867	10.545	9.867	7.03	9.867	9.867	8.465	10.545	12.732	7.765	7.765	9.867	6.924	7.34	4.218	5.797	10.568	6.366	7.34	9.139	7.765	7.86	10.638	11.336	6.366	6.327	4.971	6.366	6.481	5.797	9.166	7.065	7.03	5.797
19	7.765	9.166	12.033	6.366	8.465	12.732	7.03	10.065	9.867	6.366	11.336	10.545	8.465	10.545	9.867	10.065	10.065	9.166	7.169	8.015	4.921	7.169	9.166	5.668	8.696	7.03	7.86	8.465	6.327	6.327	7.765	4.921	9.139	7.065	7.733	4.971	8.465	7.765	4.218	6.366
20	7.765	8.465	12.732	10.638	11.972	11.27	11.27	10.754	13.357	6.366	9.139	9.867	10.545	11.248	10.568	11.336	8.552	9.166	4.276	9.139	4.218	11.444	7.03	6.327	8.015	6.366	7.765	7.03	7.169	4.971	5.668	7.065	7.765	7.03	7.03	5.118	9.139	7.03	5.624	5.118
21	7.765	8.465	14.13	11.951	12.654	13.375	9.166	11.972	14.06	8.696	8.465	9.139	10.545	7.03	6.327	8.436	7.765	9.139	4.099	8.892	4.276	12.277	8.436	5.624	8.228	8.436	8.552	11.27	7.86	6.366	6.006	6.481	9.247	8.436	9.247	4.971	9.166	4.971	4.971	7.169
22	6.327	7.733	14.217	11.336	12.829	12.654	10.638	21.102	15.482	8.436	11.27	9.842	9.867	8.552	10.638	10.638	5.668	7.86	8.892	10.236	4.971	12.829	10.568	5.624	9.247	7.03	7.765	11.336	7.34	6.327	8.696	7.765	9.166	8.465	6.366	7.765	9.842	5.624	4.971	9.379
23	6.366	8.436	12.829	11.951	9.942	9.942	11.972	17.575	14.83	8.465	14.83	9.166	9.139	7.03	9.166	16.23	5.624	9.379	9.139	11.594	6.327	11.336	9.247	5.624	9.562	9.867	9.166	10.568	15.72	11.27	8.552	9.166	8.436	8.436	7.065	9.247	10.545	6.366	4.218	6.481
24	7.765	9.379	12.674	11.951	6.366	9.842	11.336	19.884	16.169	8.696	16.93	9.942	11.248	14.13	7.065	13.357	7.169	8.465	9.379	9.379	4.921	12.457	8.696	4.218	10.065	10.638	8.436	12.732	16.412	12.033	9.139	7.065	7.765	8.465	8.552	6.366	9.867	7.733	4.971	7.86
25	6.327	10.545	11.972	12.033	14.763	11.951	11.248	23.21	18.994	7.765	15.482	9.166	10.568	14.763	11.336	17.631	9.867	8.465	10.236	10.451	5.668	13.522	8.228	6.327	10.236	8.436	9.166	9.139	15.562	10.568	11.115	7.03	7.169	8.436	10.065	7.065	10.545	7.86	7.86	7.065
26	7.733	9.867	12.136	11.972	15.609	11.444	11.248	30.932	21.09	7.03	14.913	18.278	9.842	12.033	12.829	15.53	10.065	9.842	10.913	18.613	4.218	11.336	9.867	7.03	9.562	7.86	8.696	12.829	18.493	12.674	11.784	7.03	4.921	7.065	9.139	5.668	9.842	8.465	4.921	6.006
27	7.765	10.568	29.534	12.654	17.003	11.336	11.972	53.47	26.163	19.304	32.369	13.375	11.248	14.83	10.638	15.609	12.457	8.465	9.942	27.624	5.624	14.13	9.867	7.733	11.336	9.867	12.85	12.674	16.71	11.27	11.951	7.03	8.436	9.166	10.065	8.015	11.248	12.033	4.971	7.169
28	18.332	9.139	30.237	14.78	9.867	12.732	12.033	52.744	29.601	10.545	37.962	11.972	7.765	14.217	13.522	17.589	8.436	10.568	12.136	27.045	6.366	13.522	12.033	12.654	11.357	9.247	9.166	12.674	19.304	12.033	9.247	10.638	11.27	6.366	10.545	5.624	9.842	13.375	9.247	6.481
29	17.799	17.575	35.881	12.732	9.842	22.595	13.357	80.894	38.671	11.972	73.845	21.838	9.139	13.375	9.166	16.872	15.72	11.336	10.236	34.797	5.668	15.028	19.188	7.765	11.594	10.754	8.552	16.169	20.688	12.732	7.733	9.166	10.754	9.166	10.545	7.169	9.867	12.674	8.436	11.336
30	25.551	11.594	40.17	12.277	17.589	25.318	14.83	163.896	45.014	21.804	97.017	21.508	6.327	15.72	14.13	19.697	18.292	9.139	11.115	39.374	9.139	17.589	22.595	6.327	20.131	11.336	9.166	15.466	24.695	14.217	9.942	9.139	10.568	8.015	10.638	12.136	10.545	13.431	8.465	9.379
31	27.498	14.763	40.096	15.482	17.003	25.318	16.887	232.72	53.024	25.318	121.261	25.396	11.972	12.732	25.464	24.067	20.496	10.568	19.444	66.818	11.27	19.098	23.369	14.763	30.522	19.033	9.942	13.357	27.498	14.913	8.465	7.765	10.754	7.86	7.733	14.83	11.248	9.867	5.624	7.765
32	26.351	31.004	48.507	16.23	21.102	26.723	14.78	221.806	71.682	26.714	178.563	26.472	18.292	13.357	20.496	30.748	19.188	9.867	19.609	86.217	9.867	43.728	29.24	14.078	25.405	20.496	9.166	14.763	35.15	14.13	14.217	9.247	13.431	7.86	7.065	13.522	9.867	8.436	6.366	9.942
33	37.792	29.526	59.772	17.575	23.242	27.426	16.23		88.1	40.78	246.027	33.983	16.887	13.375	21.793	35.213	24.605	9.139	21.508	109.812	11.248	34.512	25.782	14.763	38.742	21.381	9.166	31.666	37.424	27.561	14.78	23.242	12.829	14.913	13.357	14.83	11.27	9.867	12.674	9.867
34	46.6	33.751	75.976	19.697	23.369	33.773	16.887		188.333	52.725		41.16	18.332	14.763	24.615	43.637	25.464	19.033	28.677	146.791	11.27	33.751	31.218	12.732	41.501	22.888	10.568	36.556	47.581	34.454	13.431	27.561	14.078	15.53	14.078	16.23	13.357	21.277	8.436	9.247
35	57.354	46.446	75.26	20.435	23.21	36.617	17.923		205.041	51.396		52.945	23.902	17.003	23.912	86.572	34.797	22.507	29.037	161.91	11.972	77.534	35.213	11.951	60.788	30.627	17.631	55.608	56.029	44.992	13.65	29.734	13.431	16.184	13.357	19.697	12.654	21.102	9.166	8.436
36	129.789	54.852	107.274	21.793	22.496	47.85	18.332			69.123		74.588	12.674	31.218	26.011	126.979	45.776	23.943	29.66	148.441	12.654	113.812	52.405	13.375	67.154	32.612	17.575	73.597	78.742	52.065	17.701	31.321	14.913	17.631	14.06	21.838	11.248	25.347	12.732	8.465
37	193.541	59.821	215.077	47.106	38.665	56.31	18.332			193.509		101.802	13.375	38.021	27.641	116.038	50.704	25.308	33.773	249.177	13.357	136.03	76.005	18.292	87.183	36.664	13.357	99.821	112.824	66.789	18.074	43.027	15.482	19.098	15.53	21.838	14.078	24.605	13.357	9.842
38	215.776	75.274	228.664	62.008	38.767	57.685	24.615			237.249		120.722	27.561	41.07	60.719	137.601	62.286	30.262	47.106		14.763	211.389	124.606	16.184	96.321	48.634	14.763	127.027	170.446	89.615	22.595	63.133	18.613	15.466	16.93	26.714	26.751	23.369	14.06	10.568
39		124.431		78.849	50.66	58.619	29.534					153.288	48.918	43.609	86.412	197.313	48.563	38.671	57.099		14.06		151.952	20.387	130.89	48.512	27.453	148.111	175.137	118.715	18.399	78.861	17.003	16.887	16.23	30.237	28.12	30.262	12.674	12.033
40		162.407		95.701	53.502	74.994	30.237					163.447	64.97	60.658	103.128		49.69	54.422	64.737		16.184		173.692	16.887	171.009	69.597	27.498	113.947	191.313	141.86	22.769	110.496	23.369	23.902	16.412	32.338	37.962	37.286	14.06	21.804
41		167.327		114.148	62.345	92.839	35.881					181.722	86.814	75.431	117.603		76.627	63.461	92.617		19.734		284.159	18.994	155.395	147.69	30.36	205.124		149.397	27.426	141.413	26.02	26.714	19.098	34.476	42.906	46.446	18.292	27.498
42		164.185		127.274	70.025	96.188	39.424						120.038	91.219	150.896		138.169	92.777	99.481		21.137			42.203	220.326	222.585	37.424			208.84	57.715	170.596	28.832	29.559	24.067	36.725	50.855	49.958	16.887	27.498
43		293.559		139.913	143.384	132.082	50.738						175.84	108.447	158.526		143.195	103.415	126.665		22.496			28.823		285.523	48.588				85.769	186.19	35.86	32.346	47.732	86.18	65.53	60.658	19.697	21.838
44				155.038	196.461	140.66	95.618						184.937	121.12	180.002		138.091	136.639	218.152		28.832			35.86			58.619				74.601		39.374	56.982	65.318	90.379	95.352	82.494	24.615	22.595
45				280.006	242.539	269.26	137.2						220.345	133.572			147.772	195.462			33.744			79.551			79.638				82.326		46.419	62.76	82.563	97.906	132.926	100.794	25.308	46.403
46							138.635							158.177							52.744			115.471			119.642				87.875		54.947	89.123	113.453	132.925	179.115	206.185	28.129	56.244
47							158.275							159.587							64.771			144.122			188.488				117.239		71.034	89.8	135.564	163.102			29.526	73.828
48							273.997							163.134							69.601			174.539			223.688				105.459		159.606	110.263	173.647				43.609	104.747
49														266.808							82.299			201.309							118.809		120.967	120.402	182.566				52.041	116.717
50																					108.299										225.444		240.435	193.073					57.65	163.763
51																					212.311													234.533					68.282
52																																							73.899
53																																							93.118
54																																							197.563
55																																							240.476

## Sheet: Col-0 1uM PAC cortex
Cells	1	2	3	4	5	6	7	8	9	10	11	12	13	14	15	16	17	18	19	20	21	22	23	24	25	26	27	28
1	4.099	8.198	9.992	11.357	11.004	7.238	7.604	9.003	9.003	5.491	11.53	10.913	9.379	5.965	7.954	10.731	8.465	6.924	8.494	7.473	8.015	8.198	8.015	9.458	7.954	6.481	9.562	9.166
2	6.288	7.86	5.069	6.632	10.065	9.139	6.669	9.792	7.238	6.959	7.03	7.065	12.136	7.169	8.198	9.562	7.238	8.015	6.288	8.809	6.669	6.288	3.585	7.34	8.494	9.766	6.669	7.238
3	9.379	5.354	9.432	5.668	5.668	6.288	7.572	6.327	6.632	10.545	6.959	6.924	7.733	4.099	7.86	9.562	9.562	7.065	5.797	9.942	7.34	6.924	6.288	6.924	7.765	9.247	4.446	7.238
4	9.942	5.668	7.34	7.238	7.169	7.572	7.34	5.118	4.716	7.604	6.481	6.366	8.552	7.34	6.924	9.247	10.236	7.065	7.169	9.432	6.366	6.006	8.552	8.494	4.971	7.765	6.481	7.169
5	8.552	6.481	5.118	9.139	5.797	6.006	6.366	4.971	7.238	7.238	4.971	5.624	7.86	5.668	10.065	10.065	9.379	9.247	3.585	7.572	6.006	7.169	6.669	8.892	5.354	7.169	7.065	7.065
6	10.065	6.327	6.288	7.86	8.436	5.118	5.668	4.971	8.696	7.169	5.354	6.366	8.015	6.327	10.708	9.166	9.166	7.065	5.668	6.366	6.481	9.139	5.354	6.366	4.276	7.169	9.247	7.765
7	5.624	7.03	4.971	6.366	6.481	9.379	6.366	5.797	4.921	6.006	7.169	5.624	7.86	5.624	5.354	11.336	8.465	9.166	5.797	7.572	7.572	8.015	7.169	8.198	4.276	6.327	7.03	4.971
8	7.86	7.34	6.481	8.494	6.669	7.34	7.065	6.006	5.118	5.797	5.069	11.951	9.183	2.899	4.446	10.545	7.169	7.03	5.797	6.669	6.366	7.169	5.624	5.624	5.797	6.481	7.86	4.218
9	4.276	6.366	5.069	8.552	5.624	6.669	7.03	4.971	5.797	6.924	5.668	7.03	6.481	7.03	4.446	8.552	7.733	8.436	4.971	10.708	9.139	8.015	5.797	7.733	4.971	6.006	7.03	4.971
10	4.971	6.327	5.118	5.797	5.668	11.27	4.276	4.921	4.276	6.366	5.491	4.921	7.03	7.065	6.924	7.065	6.366	9.247	4.276	4.218	6.481	8.494	6.288	7.86	4.921	5.668	6.327	4.971
11	5.624	4.921	5.668	7.86	9.942	8.696	4.921	6.366	9.942	6.047	3.786	7.03	7.03	7.065	7.169	7.733	7.765	7.065	7.765	6.669	7.065	7.765	5.668	9.247	4.921	7.03	6.327	5.668
12	4.921	4.971	5.668	8.696	7.34	7.169	4.971	6.366	4.971	9.792	8.494	6.366	9.166	7.03	7.572	9.247	6.327	7.733	6.327	5.797	7.169	9.247	4.921	7.572	7.86	7.86	7.03	4.971
13	11.27	5.118	5.118	8.465	9.842	7.169	4.218	6.366	5.668	8.228	9.432	9.139	7.03	7.03	5.797	7.065	7.03	7.765	7.03	4.716	6.327	8.465	5.354	9.166	7.733	7.03	5.624	5.668
14	7.03	5.668	5.797	7.065	7.065	9.166	7.733	5.668	7.34	6.047	8.696	6.366	8.552	8.552	7.34	7.733	7.765	8.465	4.921	4.501	4.276	8.696	4.971	8.696	7.065	6.366	6.366	5.668
15	5.354	6.327	8.552	5.668	12.136	7.733	9.139	6.481	7.733	4.446	8.552	4.921	10.568	6.327	7.34	14.06	5.668	9.867	7.065	5.797	4.276	7.765	7.065	7.733	9.379	7.065	9.867	6.669
16	8.015	6.366	9.867	9.139	9.867	7.86	9.166	6.006	10.638	8.552	7.86	10.568	9.166	5.118	6.366	16.872	6.327	9.166	7.065	8.696	7.34	10.065	7.169	9.247	7.765	6.327	9.247	7.03
17	6.327	6.481	10.568	9.562	5.354	8.552	10.638	6.327	8.465	11.004	8.015	12.674	8.552	7.065	7.765	9.139	7.86	8.465	6.327	7.169	5.624	10.568	6.481	8.436	7.169	6.366	8.552	4.971
18	12.033	5.668	7.765	10.065	6.327	9.942	8.552	7.733	8.552	7.572	7.572	11.27	12.674	7.733	6.327	10.568	9.867	8.465	6.366	5.118	8.552	12.963	6.481	9.166	4.921	6.481	7.03	8.436
19	5.624	5.624	7.169	11.951	11.972	7.86	11.248	7.03	9.166	8.552	10.913	11.248	13.375	4.921	10.913	19.697	11.27	7.733	9.166	7.86	8.436	12.136	5.797	10.545	9.842	5.624	7.765	5.668
20	6.327	6.327	8.465	13.431	12.963	9.942	14.078	6.327	11.972	10.754	9.003	14.06	13.375	4.921	13.338	24.695	10.754	9.842	13.375	5.624	9.867	11.951	3.515	12.136	9.842	8.436	7.86	5.668
21	6.366	11.27	9.867	15.609	13.357	17.575	16.872	7.765	12.033	11.004	11.115	13.375	14.78	8.465	10.638	27.453	16.872	16.887	12.674	12.277	7.065	11.27	7.169	11.972	8.436	7.169	7.03	7.765
22	7.733	10.545	9.867	15.482	14.13	18.278	21.137	7.86	12.732	8.552	8.552	23.242	15.482	7.733	14.78	35.853	19.697	9.942	14.78	12.829	8.465	12.654	8.465	11.248	9.139	9.166	9.139	9.247
23	8.228	12.033	9.139	15.53	14.078	18.981	23.912	7.733	12.654	11.357	7.169	26.247	18.292	6.366	14.78	35.213	26.472	10.638	11.336	12.277	9.166	20.399	7.733	9.867	8.436	10.236	10.545	3.515
24	9.247	14.83	11.784	14.83	16.547	13.375	32.346	10.065	13.522	13.522	8.892	41.501	19.734	8.436	19.188	46.658	30.964	20.435	15.482	12.732	7.765	22.54	14.13	11.248	8.552	9.379	12.674	7.065
25	12.674	14.763	10.545	19.884	16.23	21.102	43.609	17.575	12.732	12.654	12.732	58.366	26.723	8.436	18.613	43.84	41.501	30.302	13.431	15.609	6.669	30.229	12.674	15.466	10.545	12.033	11.27	6.327
26	17.003	16.184	11.27	48.057	20.387	26.723	68.951	18.278	12.829	14.217	9.942	118.513	67.503	10.065	23.369	50.523	54.852	43.027	19.098	11.27	14.679	33.751	11.972	15.482	10.568	9.842	11.972	8.465
27	11.248	18.332	9.867	83.802	33.781	33.048	70.388	19.684	15.609	16.031	10.754	96.046	109.047	22.769	47.436	93.502	87.175	74.086	18.981	15.53	18.399	55.608	10.545	33.048	12.674	12.674	10.545	7.065
28	15.482	23.995	10.638	104.749	62.961	75.976	89.048	24.695	19.098	27.453	22.888	109.171	140.348	27.163	75.26	115.978	88.578	80.921	23.995	16.872	15.609	88.659	14.83	58.417	16.23	20.435	14.83	8.465
29	22.54	35.157	13.357	108.967	75.418	113.183	95.773	43.592	26.797	22.595	19.995		151.635	32.015	109.264		89.987	104.132	19.304	19.734	18.292	103.322	15.482	92.839	20.399	25.782	17.003	14.78
30	25.396	38.066	14.078	146.417	87.149	123.928	101.935	66.082	32.261	35.86	24.271			44.149	129.781		104.492		17.799	42.203	19.797	178.563	14.78	87.878	29.559	32.528	16.23	14.13
31	24.645	45.129	16.169		145.835			83.1	59.202	48.69	34.007			58.489	169.669				57.804	70.304	33.861		20.399	111.074	41.262	50.927	37.988	17.631
32	47.85	70.194	18.994					117.454	114.025	66.455	57.646			84.854					62.043	116.91	51.324		29.601		57.564	87.819	59.759	21.804
33	112.095	71.295	26.011						146.084	96.744	74.521			102.628					80.185	153.633	74.521		51.314		102.9	97.085	40.925	27.426
34	127.274	84.74	37.988							98.51	87.455			129.468					98.02		79.691		74.68			126.403	63.286	49.29
35		99.285	38.671								88.756			188.919					84.594		91.298		117.907				36.407	74.571
36			56.455																134.502		148.148						205.201	118.104
37			85.48																									114.643
38			122.017																									145.043

## Sheet: Col-0 5uM PAC cortex
Cells	1	2	3	4	5	6	7	8	9	10	11	12	13	14	15	16	17	18	19
1	6.047	6.632	7.34	7.954	9.562	7.954	11.637	8.465	10.065	6.632	7.473	8.581	6.632	8.465	9.003	7.238	9.458	8.809	6.632
2	4.099	7.03	8.228	7.03	10.708	7.86	10.913	8.948	10.065	6.006	7.238	9.766	6.481	8.809	6.632	6.481	5.965	6.481	4.716
3	5.668	9.003	6.366	8.198	8.228	6.669	10.065	7.473	6.669	6.669	9.792	7.169	10.936	9.432	6.924	9.458	5.797	5.668	5.797
4	3.977	5.118	7.34	6.924	9.139	7.169	8.465	5.491	4.276	7.169	8.015	5.668	10.139	8.494	6.924	5.354	8.015	5.624	6.288
5	5.118	3.786	7.03	5.354	6.481	7.169	9.842	5.491	7.765	4.971	8.228	5.797	10.065	10.065	6.288	5.118	5.668	3.515	7.238
6	8.494	5.491	5.797	4.446	5.797	8.892	7.169	5.491	8.552	7.169	4.446	5.354	8.809	5.118	8.228	6.481	6.366	5.624	7.34
7	8.696	8.696	5.354	9.432	6.481	7.34	5.797	6.047	7.169	7.765	7.34	5.668	9.139	6.669	8.015	5.354	8.015	5.668	4.716
8	9.792	7.34	5.624	5.797	5.668	8.552	6.366	9.166	6.366	5.668	6.481	8.465	7.86	7.86	7.86	6.632	8.465	4.921	8.015
9	10.451	8.015	7.065	4.446	6.481	7.065	8.465	4.501	6.327	9.942	8.552	9.942	6.924	7.86	7.86	6.006	6.669	5.624	6.006
10	9.139	6.481	7.86	2.899	5.797	7.065	9.166	5.491	8.436	6.481	4.971	10.568	7.572	12.277	8.015	4.099	5.797	4.921	4.971
11	7.065	7.765	7.34	3.515	6.366	7.733	9.942	5.069	4.921	10.545	4.921	9.139	6.481	10.065	8.892	5.118	6.481	7.03	3.585
12	5.069	6.366	6.366	8.696	4.971	6.327	10.568	5.354	7.765	7.065	5.624	9.166	6.288	9.139	8.696	6.288	7.34	7.765	5.354
13	11.972	5.668	4.971	4.446	6.366	6.366	13.375	4.971	7.03	8.465	5.624	10.568	8.015	7.86	7.065	5.668	8.465	9.166	6.366
14	6.366	7.765	5.624	5.069	9.166	7.03	13.357	8.015	5.118	9.166	7.03	11.951	7.34	11.444	9.247	4.716	7.065	8.552	6.327
15	7.065	8.436	7.065	9.562	7.065	8.465	14.06	4.716	6.327	8.465	7.86	9.166	9.792	11.444	10.638	5.354	7.065	6.366	7.34
16	10.638	6.327	7.03	6.481	7.765	7.733	13.357	4.099	7.03	7.03	7.733	8.436	7.065	13.431	9.942	8.015	5.668	7.03	4.921
17	11.248	4.971	4.921	4.971	7.065	7.065	17.589	5.491	6.327	12.674	7.733	7.86	9.139	14.913	10.638	6.924	6.366	5.668	7.169
18	12.033	6.366	9.166	9.247	9.139	7.765	23.943	4.716	7.03	8.436	11.248	9.139	7.86	18.929	9.247	5.491	6.481	6.327	9.166
19	12.829	5.624	8.696	8.892	11.248	6.366	34.007	8.854	8.436	5.624	9.139	11.951	17.391	30.302	7.86	7.169	7.065	7.733	10.568
20	14.493	11.972	12.674	8.228	7.86	7.03	47.912	6.288	9.166	14.078	9.842	11.972	18.493	74.199	9.379	6.669	5.797	9.139	11.248
21	16.412	7.86	8.436	7.34	7.86	9.867	72.296	4.716	9.942	18.994	8.436	16.412	20.496	117.055	12.674	5.797	5.624	7.065	10.568
22	21.137	7.169	9.942	7.34	9.139	11.951	90.042	9.432	12.654	21.195	10.638	17.799	42.906		23.21	9.792	9.942	9.166	9.247
23	21.277	10.638	8.436	10.754	7.169	17.575	154.214	11.357	18.292	26.02	9.166	27.498	92.609		28.832	11.115	10.638	12.654	14.338
24	28.96	16.93	8.465	9.379	11.248	14.763		11.53	19.734	60.495	11.248	70.804	131.744		41.483	10.913	16.412	14.83	13.357
25	38.977	13.431	8.696	11.115	22.507	20.399		14.493	20.435	106.048	20.387	83.622			70.388	13.65	14.217	17.589	14.217
26	83.251	14.78	12.136	11.594	23.943	18.981		18.56	33.108		22.54	100.182			90.171	15.028	16.412	16.887	12.654
27	76.041	16.872	28.832	15.176	32.346	23.912		19.201	40.071		38.824					17.575	16.412	20.435	17.105
28	83.952	21.102	44.289	16.306	52.027	57.65		15.72	64.527		91.425					18.074	27.453	25.551	13.431
29		26.723	64.035	18.493	70.314	102.725		15.86	67.418		157.097					18.251	54.748	60.523	19.033
30		31.635	71.706	27.045	70.332			50.64	72.814							28.823	84.108	140.663	50.791
31		56.96	101.242	39.593	112.5			89.123	74.322							45.222	111.164	94.202	92.117
32		65.439		111.918				104.749	83.66							48.634	143.496	111.792	91.77
33		99.915							145.507							87.945		209.154	124.938
34																88.715
35																102.177
36																162.086
