# Supplementary material for: A Sizer model for cell differentiation in Arabidopsis thaliana root growth
Source: Mol Syst Biol. 2018 Jan 11;14(1):e7687. doi: 10.15252/msb.20177687 (PMC5787709; doi:10.15252/msb.20177687)
Supplement: Supplementary file 9 — Dataset EV1 [file MSB-14-e7687-s009.zip › Dataset_EV1/README_EV1.txt]

README file for Dataset EV1 of article Pavelescu et al. “A Sizer model for cell differentiation in Arabidopsis thaliana root growth” 


All files have the same structure. 
Each column is the data measured in each single root, along a root file.

The first row denotes the experiment.
The second row assigns a number to each root. This number is the same as the one assigned in DataSet EV2. For each set of roots at the same day post germination, numbers to each root were arbitrarily assigned starting from 1. The set of roots is different for each day. Therefore, roots labeled by the same number are not the same root. 
The subsequents rows (as many as cells are from the Quiescent center to the first root hair in each root) show the measured cell length (in microns) for each cell. The third row stands for the cell closest to the QC, while the last row with data corresponds to the length of the EZ cell next to the Differentiation zone. 

The files are:

-> col_all_days_for_automatic_sequence_approach_1_exp.xls: contains the data for WT Col-0 roots measured in epidermal files. Each sheet denotes the day post germination of the roots. This corresponds to Approach 1 data.

—> bri_all_days_for_automatic_sequence_approach_1_exp.xls:  contains the data for bri1-116 roots measured in epidermal files. Each sheet denotes the day post germination of the roots. This corresponds to Approach 1 data.

-> data_approach_2_day8_exp.xls: contains the data for WT Col-0 and for bri1-116 roots measured in epidermal files at day 8 post germination, corresponding to Approach 2 data.

-> pRP5_all_days_for_automatic_sequence_approach_1_exp.xls: contains the data for pRP5SA:BRI1:YFP;bri1 roots measured in epidermal files (Approach 1 only). Each sheet denotes the day post germination of the roots.


—> col_cortex_automatic_seq_exp.xls: contains the data for WT Col-0 roots measured in cortex files. Each sheet denotes the day post germination of the roots. This corresponds to Approach 1 data.

-> bri_cortex_automatic_seq_exp.xls: contains the data for bri1-116 roots measured in cortex files. Each sheet denotes the day post germination of the roots. This corresponds to Approach 1 data.


-> pRP5_cortex_automatic_seq_exp.xls: contains the data for pRP5SA:BRI1:YFP;bri1 roots measured in cortex files (Approach 1 only). Each sheet denotes the day post germination of the roots.


-> col_PAC_cortex_automated_seq_exp.xls: contains the data for the PAC treatments together with the WT control roots used in these experiments, measured all in cortex files in roots at day 6 post germination (Approach 1). It contains three sheets, for the control, and for the two concentrations of PAC treatment.
