# Supplementary material for: A Sizer model for cell differentiation in Arabidopsis thaliana root growth
Source: Mol Syst Biol. 2018 Jan 11;14(1):e7687. doi: 10.15252/msb.20177687 (PMC5787709; doi:10.15252/msb.20177687)
Supplement: Supplementary file 10 — Dataset EV2 [file MSB-14-e7687-s010.zip]

Archive with 19 entries (16 files):
- Dataset_EV2/
- Dataset_EV2/bri_cortex_automatic_sequence_approach_1.xls
- __MACOSX/
- __MACOSX/Dataset_EV2/
- __MACOSX/Dataset_EV2/._bri_cortex_automatic_sequence_approach_1.xls
- Dataset_EV2/pRP5_cortex_automatic_sequence_approach_1.xls
- __MACOSX/Dataset_EV2/._pRP5_cortex_automatic_sequence_approach_1.xls
- Dataset_EV2/README_EV2.txt
- __MACOSX/Dataset_EV2/._README_EV2.txt
- Dataset_EV2/bri_epidermis_automatic_sequence_approach_1_and_2.xls
- __MACOSX/Dataset_EV2/._bri_epidermis_automatic_sequence_approach_1_and_2.xls
- Dataset_EV2/col_epidermis_automatic_sequence_approach_1_and_2.xls
- __MACOSX/Dataset_EV2/._col_epidermis_automatic_sequence_approach_1_and_2.xls
- Dataset_EV2/pRP5_epidermis_automatic_sequence_approach_1.xls
- __MACOSX/Dataset_EV2/._pRP5_epidermis_automatic_sequence_approach_1.xls
- Dataset_EV2/colPAC_automatic_sequence_day6_approach_1.xls
- __MACOSX/Dataset_EV2/._colPAC_automatic_sequence_day6_approach_1.xls
- Dataset_EV2/col_cortex_automatic_sequence_approach_1.xls
- __MACOSX/Dataset_EV2/._col_cortex_automatic_sequence_approach_1.xls
