# Supplementary material for: A Sizer model for cell differentiation in Arabidopsis thaliana root growth
Source: Mol Syst Biol. 2018 Jan 11;14(1):e7687. doi: 10.15252/msb.20177687 (PMC5787709; doi:10.15252/msb.20177687)
Supplement: Supplementary file 10 — Dataset EV2 [file MSB-14-e7687-s010.zip › Dataset_EV2/bri_cortex_automatic_sequence_approach_1.xls]

## Sheet: Day 3
Plant	1	2	3	4	5	6	7	8	9	10	11	12	13	14	15	16	17	18	19
Criterion	1	1	1	1	1	1	1	1	1	1	1	1	1	1	1	1	1	1	1
NMZ	25	22	15	26	23	15	19	18	19	25	32	25	32	27	27	29	25	18	26
NEZ	6	8	7	8	6	7	7	4	5	11	7	13	7	10	10	7	6	7	7
rMZ	1.00654	1.00407	1.02589	1.00523	1.01628	1.03353	1.01499	1.02222	1.00811	1.00338	1.03298	1.00325	1.02744	1.00009	1.01441	1.00196	1.01512	1.00054	1.0016
l0MZ	6.90498	6.62642	7.83626	7.12868	7.4704	7.46464	5.83857	5.73166	8.06377	7.24799	4.79562	7.0239	4.62615	6.14218	5.70762	5.41776	6.47888	7.34103	6.24152
rEZ	1.57112	1.32438	1.36043	1.33818	1.44681	1.31946	1.36167	1.62241	1.54639	1.28133	1.42197	1.2505	1.39989	1.24694	1.23708	1.45723	1.27564	1.27466	1.37851
l0EZ	9.01494	7.7046	12.1891	8.65438	11.9772	13.4556	7.97264	10.2773	9.56125	7.90335	13.9935	7.60412	11.3295	7.37437	8.57802	7.53778	10.5267	8.42547	7.00428
LMZ measued	166	161	143	180	211	145	129.13	128.35	146.03	180.19	275.503	174.559	236.489	172.055	188.573	155.05	145.345	136.812	162.827
LEZ measured	374	281	351	345	321	349	235.461	160.487	229.448	520.039	528.034	687.654	378.623	311.412	347.134	316.138	163.614	181.497	229.613
LMZ+LEZ measured	540	442	494	525	532	494	364.591	288.837	375.478	700.229	803.537	862.213	615.112	483.467	535.707	471.188	308.959	318.309	392.44
R^2 MZ	0.0273587	0.00584707	0.35899	0.0215241	0.216349	0.375786	0.184175	0.194349	0.0412259	0.0084037	0.540506	0.00817559	0.643881	6.32376e-06	0.392181	0.00912844	0.0860263	0.000121842	0.00303775
R^2 EZ	0.935754	0.859364	0.905698	0.886689	0.952603	0.909638	0.969568	0.986015	0.870909	0.961721	0.939947	0.955332	0.945571	0.922967	0.901086	0.98322	0.909071	0.87343	0.853692
Last cell	162	89	74	108	120	134	79.781	75.286	113.497	131.438	183.126	144.825	90.504	95.223	82.789	113.121	58.428	60.019	90.833

## Sheet: Day 6
Plant	1	2	3	4	5	6	7	8	9	10	11	12	13	14	15	16	17	18	19	20	21	22	23	24	25
Criterion	1	1	1	1	1	1	1	1	1	1	1	1	1	1	1	1	1	1	1	1	1	1	1	1	1
NMZ	26	23	26	34	26	25	25	23	26	25	18	35	24	17	28	20	26	31	19	24	27	25	29	26	23
NEZ	5	8	8	8	7	10	10	4	10	7	6	12	10	5	7	5	5	12	10	9	9	10	13	9	7
rMZ	1.01423	1.00508	1.00103	1.01508	1.00562	1.00374	1.00383	1.02373	1.00577	1.00174	1.00638	1.00762	1.00669	1.0471	1.01883	1.00457	1.0281	1.00574	1.00111	1.01854	1.01883	1.00211	1.00889	1.02541	1.01098
l0MZ	5.33829	6.61185	5.67234	5.09667	5.74426	6.06881	5.19955	5.69769	6.47862	5.52202	6.93831	4.61302	6.91487	5.3303	5.65752	8.91369	4.72306	5.17276	5.46601	4.61337	4.8617	6.28572	5.76488	4.39035	5.2013
rEZ	1.62365	1.18244	1.16985	1.32215	1.28107	1.22472	1.24843	1.58739	1.17639	1.39414	1.31716	1.23346	1.2129	1.46565	1.31846	1.59835	1.50863	1.20395	1.21487	1.18295	1.25847	1.22673	1.14639	1.18783	1.37656
l0EZ	9.38291	8.42948	6.63521	10.0005	6.88468	7.62321	5.78968	10.069	7.61456	6.58878	7.83489	6.0483	8.1588	11.3878	11.0891	11.1176	10.3104	6.65473	5.85287	7.87372	7.93562	8.08974	7.69794	8.35061	7.24629
LMZ measued	171.371	165.628	150	233	142	150	141	176	161	143	133	192.702	160.151	137.66	213.292	172.973	183.838	183.297	108.317	141.935	173.87	159.866	195.032	163.608	140.744
LEZ measured	254.91	157.902	116	348	157	292	253	148	208	229	151	408.457	299.186	209.903	276.805	287.053	212.39	360.723	209.93	181.303	293.46	310.281	304.12	212.117	224.374
LMZ+LEZ measured	426.281	323.53	266	581	299	442	394	324	369	372	284	601.159	459.337	347.563	490.097	460.026	396.228	544.02	318.247	323.238	467.33	470.147	499.152	375.725	365.118
R^2 MZ	0.159285	0.0190513	0.000946929	0.217518	0.0463739	0.0114184	0.0110352	0.315084	0.0356537	0.00141956	0.0623257	0.0652966	0.0262711	0.486559	0.255789	0.0252614	0.381161	0.0290835	0.000564733	0.211207	0.266362	0.00289939	0.086769	0.379447	0.0592157
R^2 EZ	0.943975	0.80185	0.883491	0.910823	0.819494	0.827107	0.828405	0.876793	0.904887	0.917055	0.758339	0.810863	0.762483	0.931557	0.923224	0.888939	0.915696	0.795134	0.851747	0.912477	0.835198	0.923091	0.878172	0.753947	0.920759
Last cell	112.401	41.768	22	96	60	80	63	50	43	95	68	113.906	77.254	76.504	75.002	80.701	84.443	92.127	53.479	31.873	107.859	94.861	49.39	73.229	78.001
