# Supplementary material for: A Sizer model for cell differentiation in Arabidopsis thaliana root growth
Source: Mol Syst Biol. 2018 Jan 11;14(1):e7687. doi: 10.15252/msb.20177687 (PMC5787709; doi:10.15252/msb.20177687)
Supplement: Supplementary file 10 — Dataset EV2 [file MSB-14-e7687-s010.zip › Dataset_EV2/pRP5_cortex_automatic_sequence_approach_1.xls]

## Sheet: Day 3
Plant	1	2	3	4	5	6	7	8	9	10	11	12	13	14	15	16	17	18	19	20	21	22	23	24	25	26	27	28	29
Criterion	1	1	1	1	1	1	1	1	1	1	1	1	1	1	1	1	1	1	1	1	1	1	1	1	1	1	1	3	1
NMZ	25	30	22	29	31	29	35	29	17	32	25	20	25	25	32	29	21	20	20	25	21	19	18	22	19	18	25	27	24
NEZ	17	16	10	14	12	10	13	15	6	12	17	13	16	14	15	12	11	18	9	11	11	13	12	9	10	6	11	12	11
rMZ	1.00026	1.00182	1.00157	1.00511	1.01464	1.02521	1.02176	1.00347	1.00678	1.01917	1.00254	1.00955	1.0007	1.00055	1.00712	1.00621	1.00035	1.00155	1.01547	1.01082	1.00124	1.00083	1.0047	1.02064	1.02457	1.01822	1.01519	1.00536	1.0027
l0MZ	6.41867	5.40232	6.45783	5.90897	6.45613	5.06586	5.30379	6.71035	7.54651	5.21661	6.29088	6.6468	6.21413	6.67344	5.55179	5.07591	7.38449	6.32173	6.32226	5.91818	7.35161	6.66396	8.01321	5.4213	5.74294	7.27693	5.60104	6.81936	6.46241
rEZ	1.14612	1.18614	1.30701	1.22732	1.24214	1.17208	1.19596	1.19028	1.51118	1.24468	1.1693	1.21192	1.20218	1.22652	1.1914	1.22277	1.18464	1.17548	1.31614	1.2725	1.25061	1.22197	1.20084	1.3245	1.21681	1.47584	1.22974	1.22185	1.27168
l0EZ	7.25519	6.3333	8.17854	7.2819	10.0073	11.2958	11.2618	7.78949	11.5213	10.0496	6.81535	8.977	7.34966	7.29334	7.70393	6.83921	8.37169	6.57599	9.41817	7.68301	7.63482	7.70274	10.2203	8.46037	9.07465	10.0129	8.15666	6.6365	6.97824
LMZ measued	164.541	171.422	146.578	187.88	254.344	219.862	283.198	187.96	139.38	237.903	167.749	147.834	162.021	173.506	203.366	165.358	156.998	133.588	148.702	170.778	160.908	128.81	145.738	150.702	140.499	157.118	171.692	175.334	154.238
LEZ measured	527.891	594.075	473.794	709.841	637.343	314.002	686.427	621.118	376.57	723.71	692.55	590.846	842.776	693.215	676.181	388.011	297.19	851.603	424.767	475.997	410.379	537.404	522.903	410.14	311.51	300.267	383.172	383.607	438.997
LMZ+LEZ measured	692.432	765.497	620.372	897.721	891.687	533.864	969.625	809.078	515.95	961.613	860.299	738.68	1004.8	866.721	879.547	553.369	454.188	985.191	573.469	646.775	571.287	666.214	668.641	560.842	452.009	457.385	554.864	558.941	593.235
R^2 MZ	6.40237e-05	0.00431051	0.00343771	0.0430925	0.382127	0.383341	0.424326	0.0306439	0.0192969	0.249283	0.00470082	0.0974363	0.000377028	0.000232201	0.0856683	0.0446589	0.000136028	0.00101655	0.239123	0.208339	0.000993053	0.000397516	0.00583806	0.428055	0.267206	0.157457	0.25827	0.0428232	0.00678474
R^2 EZ	0.967155	0.950843	0.970448	0.913785	0.960448	0.847786	0.891812	0.928693	0.982667	0.847137	0.915084	0.976479	0.90815	0.925397	0.887781	0.976133	0.927934	0.921746	0.94608	0.970587	0.959374	0.970711	0.886909	0.972173	0.932477	0.967583	0.946107	0.921934	0.9545
Last cell	77.761	111.853	97.444	208.141	117.918	94.092	151.548	88.035	142.132	197.911	206.682	131.805	132.459	152.604	143.209	82.809	56.7	198.823	110.626	105.846	91.499	90.028	134.931	123.771	63.311	127.768	90.404	91.747	116.722

## Sheet: Day 6
Plant	1	2	3	4	5	6	7	8	9	10	11	12	13	14	15	16	17
Criterion	1	1	1	1	1	1	1	1	1	1	1	1	1	1	1	1	1
NMZ	28	31	23	31	28	27	28	24	23	32	33	28	28	30	24	29	30
NEZ	20	10	15	13	14	18	20	10	17	9	13	9	11	14	10	12	17
rMZ	1.00042	1.01439	1.00236	1.01648	1.00249	1.00138	1.00351	1.03943	1.00068	1.03982	1.0224	1.02835	1.02241	1.00217	1.0295	1.01677	1.00334
l0MZ	6.30453	5.76655	7.40446	4.83908	6.74007	6.15145	5.12917	5.58168	6.41432	4.6641	4.48541	4.62127	5.11373	7.14866	5.43164	5.15978	6.21602
rEZ	1.18639	1.36054	1.26841	1.23458	1.24187	1.17642	1.14425	1.25628	1.18933	1.30947	1.22759	1.36674	1.27935	1.22497	1.30351	1.28093	1.17323
l0EZ	6.7937	8.96512	8.10199	9.41286	7.38801	6.94548	5.98623	14.7082	7.32783	16.4637	9.48332	10.7001	9.52381	7.65791	11.4592	8.34699	7.8186
LMZ measued	180.304	232.527	177.935	203.647	188.615	177.945	154.466	219.219	153.458	297.711	220.027	198.745	201.147	224.435	188.157	195.015	199.526
LEZ measured	1303.07	744.891	1299.96	779.395	786.434	831.896	730.621	660.87	879.202	728.494	743.427	633.755	637.825	705.481	654.675	759.896	767.548
LMZ+LEZ measured	1483.37	977.418	1477.89	983.042	975.049	1009.84	885.087	880.089	1032.66	1026.2	963.454	832.5	838.972	929.916	842.832	954.911	967.074
R^2 MZ	0.000212082	0.174064	0.00678598	0.203726	0.00577028	0.00113081	0.0172004	0.738833	0.000320919	0.789858	0.545394	0.49177	0.413843	0.0126671	0.572877	0.30039	0.0218832
R^2 EZ	0.970893	0.923332	0.974486	0.918944	0.962931	0.943927	0.866194	0.950505	0.952543	0.957941	0.925814	0.98227	0.935846	0.94364	0.956398	0.903846	0.965122
Last cell	221.061	187.13	222.222	207.447	207.63	139.726	147.93	184.763	136.71	177.024	170.757	191.278	193.121	183.005	144.656	185.109	134.012
