# Supplementary material for: A Sizer model for cell differentiation in Arabidopsis thaliana root growth
Source: Mol Syst Biol. 2018 Jan 11;14(1):e7687. doi: 10.15252/msb.20177687 (PMC5787709; doi:10.15252/msb.20177687)
Supplement: Supplementary file 10 — Dataset EV2 [file MSB-14-e7687-s010.zip › Dataset_EV2/README_EV2.txt]

README file for Dataset EV2 of article Pavelescu et al. “A Sizer model for cell differentiation in Arabidopsis thaliana root growth” 


All files have the same structure. Each sheet in the files contains the information extracted by applying the program code in Appendix Text S3A (see explanation in Appendix Text S1B) on the Datasets EV1. This program does automated least square linear fittings to the logarithm of the cell lengths on Datasets EV1 and, according to the specific criteria defined in Appendix Text S1B, selects the best pairs of fittings, which define the meristem and the elongation zone.  
Each column is the data extracted from a single plant. The data extracted from each plant is indicated in rows and corresponds to:


Plant: denotes the root being analyzed labelled with the same number (for that day) in Dataset EV1. For each set of roots at the same day post germination, numbers to each root were arbitrarily assigned starting from 1. The set of roots is different for each day. Therefore, roots labeled by the same number are not the same root.
Criterion: it denotes the criterion (defined in Appendix text S1B) to which the selected linear fittings conform to. 
NMZ: number of cells in the meristem (Eq. 14 in Appendix Text S1B) 
NEZ: number of cells in the elongation zone (Eq. 15 in Appendix Text S1B)
rMZ: elongation factor in the meristem as defined by Eq. 7 in Appendix Text S1B for the selected fittings. See graphical representation in Appendix Fig. S3A.
l0MZ: length of the first cell in the meristem as defined by Eq. 9 in Appendix Text S1B for the selected fittings. See graphical representation in Appendix Fig. S3A.
rEZ: elongation factor in the elongation zone as defined by Eq. 8 in Appendix Text S1B. See graphical representation in Appendix Fig. S3A.
l0EZ: length of the last cell in the meristem as defined by Eq. 10 in Appendix Text S1B for the selected fittings. See graphical representation in Appendix Fig. S3A.
LMZ measued: sum of the lengths of the NMZ meristematic cells
LEZ measured: sum of the lengths of all the NEZ cells in the EZ
LMZ+LEZ measured: sum of LMZ and LEZ
R^2 MZ: coefficient of determination of the selected linear fitting in the meristem
R^2 EZ: coefficient of determination of the selected linear fitting in the meristem
Last cell: length of the last cell in the EZ closest to the root hair. It corresponds to l_max (or l_diff) in the plots.

The files are:

-> col_cortex_automatic_sequence_approach_1.xls: contains the data for WT Col-O roots measured in cortex files (Approach 1 only). Each sheet denotes the day post germination of the roots.

-> col_epidermis_automatic_sequence_approach_1_and_2.xls: contains the data for WT Col-0 roots measured in epidermal files. Each sheet denotes the day post germination of the roots and whether these correspond to Approach 1 or Approach 2 as defined in Methods. A sheet grouping days 6, 8 and 10 post germination is also included.

-> colPAC_automatic_sequence_day6_approach_1.xls: contains the data for the PAC treatments together with the WT control roots used in these experiments, measured all in cortex files in roots at day 6 post germination. It contains three sheets, for the control, and for the two concentrations of PAC treatment.

-> bri_cortex_automatic_sequence_approach_1.xls: contains the data for bri1-116 roots measured in cortex files (Approach 1 only). Each sheet denotes the day post germination of the roots.

-> bri_epidermis_automatic_sequence_approach_1_and_2.xls: contains the data for bri1-116 mutant measured in epidermal files. Each sheet denotes the day post germination of the roots and whether these correspond to Approach 1 or Approach 2. A sheet grouping days 6, 8 and 10 post germination is also included.


-> pRP5_epidermis_automatic_sequence_approach_1.xls: contains the data for pRP5SA:BRI1:YFP;bri1 roots measured in epidermal files (Approach 1 only). Each sheet denotes the day post germination of the roots. A sheet grouping days 6, 8 and 10 post germination is also included.

-> pRP5_cortex_automatic_sequence_approach_1.xls: contains the data for pRP5SA:BRI1:YFP;bri1 roots measured in cortex files (Approach 1 only). Each sheet denotes the day post germination of the roots.
