# Supplementary material for: A Sizer model for cell differentiation in Arabidopsis thaliana root growth
Source: Mol Syst Biol. 2018 Jan 11;14(1):e7687. doi: 10.15252/msb.20177687 (PMC5787709; doi:10.15252/msb.20177687)
Supplement: Supplementary file 10 — Dataset EV2 [file MSB-14-e7687-s010.zip › Dataset_EV2/bri_epidermis_automatic_sequence_approach_1_and_2.xls]

## Sheet: Day 1 (Approach1)
Plant
Criterion
NMZ
NEZ
rMZ
l0MZ
rEZ
l0EZ
LMZ measued
LEZ measured
LMZ+LEZ measured
R^2 MZ
R^2 EZ
Last cell

## Sheet: Day 2  (Approach1)
Plant	1	2	3	4	5	6	7	8	9	10
Criterion	1	1	1	1	1	1	1	1	3	1
NMZ	15	21	12	20	19	20	16	14	15	17
NEZ	11	4	8	3	3	4	7	5	7	4
rMZ	1.00262	1.01786	1.00106	1.03713	1.03359	1.00774	1.00227	1.00882	1.00977	1.03486
l0MZ	7.92004	7.14418	10.7459	8.21994	6.19556	7.62131	6.97336	6.24681	10.1069	7.14406
rEZ	1.1298	1.36351	1.12486	1.32019	1.50808	1.52076	1.24177	1.38207	1.33536	1.34945
l0EZ	8.35259	13.0571	11.4347	18.7855	15.0567	10.3275	7.34935	7.19711	10.8899	15.8155
LMZ measued	121.942	182.038	130.293	238.534	165.426	149.53	111.943	94.396	142.944	165.95
LEZ measured	213.421	120.382	161.997	102.028	108.305	136.839	141.957	111.757	286.221	143.296
LMZ+LEZ measured	335.363	302.42	292.29	340.562	273.731	286.369	253.9	206.153	429.165	309.246
R^2 MZ	0.008149	0.370382	0.000404341	0.830619	0.383926	0.0188704	0.00280965	0.0322439	0.0948113	0.361011
R^2 EZ	0.79562	0.939611	0.839848	0.876576	0.945707	0.905282	0.829421	0.807918	0.929706	0.938556
Last cell	42.889	49.823	35.384	47.185	49.9	69.72	53.681	55.06	66.216	47.492

## Sheet: Day 3  (Approach1)
Plant	1	2	3	4	5	6	7	8	9	10	11	12	13	14	15	16	17	18	19	20	21	22	23	24	25	26
Criterion	1	1	3	1	3	1	1	1	1	1	2	1	1	1	1	1	1	1	1	1	1	1	1	1	3	1
NMZ	20	17	12	21	15	17	15	16	17	19	15	19	19	21	22	25	23	24	24	18	26	24	20	19	14	19
NEZ	6	8	7	6	7	7	5	5	4	3	9	5	5	6	8	6	10	7	9	13	4	4	8	4	4	7
rMZ	1.00135	1.01044	1.00985	1.00076	1.02996	1.03613	1.00194	1.01926	1.00446	1.02473	1.02523	1.00024	1.05776	1.00121	1.00763	1.00653	1.01856	1.00059	1.00899	1.00123	1.01392	1.0043	1.0102	1.0263	1.00585	1.0012
l0MZ	7.14051	6.42671	9.226	7.03718	8.44146	6.2979	9.21299	7.68995	7.99514	6.02813	8.95565	7.76435	5.37842	7.62926	6.9285	8.28693	5.21729	8.54924	7.9638	7.09226	7.26137	6.3975	7.35134	6.31439	10.1848	7.37792
rEZ	1.34658	1.2473	1.33999	1.42991	1.28878	1.37191	1.59168	1.48673	1.73651	1.83231	1.30508	1.48557	1.44962	1.39996	1.32722	1.48866	1.29914	1.35372	1.32395	1.17933	1.56466	1.64244	1.31549	1.58997	1.47443	1.36591
l0EZ	8.66043	7.85245	9.33088	7.60047	10.4676	11.2888	10.5333	13.6669	8.82846	12.342	5.63343	8.98703	15.4048	8.34892	8.91643	13.1184	8.06481	9.93281	9.80224	8.04025	14.5291	8.873	9.54189	10.1839	7.58312	7.84508
LMZ measued	143.432	122.574	117.763	152.431	160.357	147.521	137.418	144.024	133.648	151.338	203.875	150.284	181.541	167.156	170.451	226.779	150.185	208.218	214.637	128.012	233.779	152.213	137.708	160.914	138.302	146.052
LEZ measured	183.114	192.882	279.213	199.247	252.278	349.856	277.815	273.041	168.191	161.781	154.824	172.193	270.645	199.181	316.441	389.724	465.486	279.86	457.535	402.169	202.288	143.207	326.011	154.273	95.942	246.283
LMZ+LEZ measured	326.546	315.456	396.976	351.678	412.635	497.377	415.233	417.065	301.839	313.119	358.699	322.477	452.186	366.337	486.892	616.503	615.671	488.078	672.172	530.181	436.067	295.42	463.719	315.187	234.244	392.335
R^2 MZ	0.00172191	0.0385617	0.0730922	0.000284745	0.264406	0.42502	0.00458065	0.268972	0.0124417	0.169018	0.33945	5.20153e-05	0.671518	0.00048714	0.0354999	0.0881936	0.33778	0.000365818	0.147337	0.00154039	0.123551	0.0107113	0.0579379	0.160222	0.0381702	0.000777928
R^2 EZ	0.754582	0.899379	0.772115	0.851889	0.755587	0.889472	0.833092	0.810882	0.899142	0.699807	0.96074	0.947357	0.901462	0.886102	0.957391	0.899607	0.888403	0.974607	0.944384	0.946225	0.963716	0.992936	0.949049	0.906698	0.757549	0.885201
Last cell	74.149	42.274	99.856	87.198	98.623	76.682	62.306	58.602	63.93	121.406	59.332	63.48	75.803	77.965	92.001	109.985	82.553	88.275	88.155	54.957	85.556	67.144	84.875	84.027	55.458	100.554

## Sheet: Day 4  (Approach1)
Plant	1	2	3	4	5	6	7	8	9	10	11	12	13	14	15	16	17	18	19	20	21	22	23	24	25	26	27	28	29	30	31	32	33	34	35	36	37	38	39	40	41	42	43	44	45	46	47	48	49
Criterion	1	1	1	1	1	1	1	3	1	1	1	1	3	1	1	1	3	1	1	1	1	1	1	1	1	1	1	1	1	1	1	1	1	3	1	1	1	1	1	1	1	1	1	1	1	1	1	1	1
NMZ	16	19	19	19	17	21	23	14	20	19	18	18	17	21	24	20	18	18	19	21	19	21	23	18	23	22	23	21	18	18	26	18	20	18	16	25	25	26	25	21	25	22	26	20	21	21	18	20	21
NEZ	8	4	5	6	3	6	3	5	4	5	3	6	6	5	7	6	12	11	5	6	7	8	7	7	7	6	6	7	9	8	7	13	11	8	7	7	9	8	8	7	5	8	7	9	4	5	6	5	6
rMZ	1.00095	1.00274	1.00129	1.0255	1.00735	1.00063	1.0004	1.00248	1.04837	1.01945	1.00821	1.00828	1.00963	1.01992	1.0143	1.0266	1.00916	1.00839	1.02246	1.01978	1.0333	1.00259	1.01356	1.03729	1.01532	1.02234	1.03806	1.01666	1.01671	1.00381	1.01929	1.00894	1.02147	1.0542	1.00126	1.02068	1.01462	1.00067	1.02255	1.03622	1.00672	1.01943	1.01572	1.01799	1.01958	1.03726	1.04548	1.01833	1.03877
l0MZ	9.42946	8.62372	7.65904	7.41709	7.08347	8.37314	5.95416	7.94726	5.34715	6.915	8.54767	8.50827	6.96339	6.68786	6.54974	5.90146	7.67062	7.34145	7.71801	7.23159	6.2877	7.92201	6.88855	6.46375	7.20232	6.54791	5.2392	6.59605	5.21657	7.95546	5.17418	6.09526	5.98903	5.56881	7.61312	5.70447	5.8198	7.70558	7.02738	6.31226	7.38991	7.53462	6.26977	7.01803	7.23379	6.66488	6.15048	7.30154	6.00314
rEZ	1.30295	1.57733	1.60946	1.53094	2.00036	1.4374	2.52206	1.42551	1.71451	1.75219	2.22178	1.34343	1.68419	1.47652	1.5261	1.45851	1.30096	1.2793	1.5228	1.54356	1.40517	1.41095	1.37042	1.30683	1.41518	1.55247	1.52784	1.53914	1.39483	1.35593	1.35119	1.19394	1.23728	1.3553	1.43828	1.41672	1.32672	1.46711	1.39612	1.47335	1.7206	1.39017	1.43481	1.34464	1.79566	1.42077	1.43338	1.62026	1.54637
l0EZ	9.95044	12.1196	10.4655	13.2705	8.09626	9.14045	6.07794	6.06011	14.1923	10.5486	10.3684	10.4997	4.90843	10.8588	10.1394	9.85273	7.03986	8.60764	14.4132	11.3295	11.6543	8.93772	10.9774	13.9622	12.1413	12.6855	12.5954	9.33227	7.41972	9.12657	9.91263	7.70861	9.73296	10.8664	8.32334	10.3511	8.25267	11.1217	12.7864	12.8904	8.78732	12.7654	9.35318	11.874	12.2488	14.2846	14.0835	12.2395	13.1088
LMZ measued	153.818	165.79	148.066	180.912	130.777	179.018	141.063	115.398	178.491	159.785	148.033	147.794	113.979	176.074	193.946	156.505	131.573	145.32	184.826	189.239	165.148	174.103	189.005	163.69	200.734	189.738	191.04	166.817	111.617	152.557	178.955	120.268	151.644	165.597	124.959	187.652	178.263	203.451	237.251	197.892	211.983	211.356	203.062	170.16	189.855	210.302	169.212	178.615	193.351
LEZ measured	331.743	187.302	293.981	456.929	115.782	251.001	166.787	104.041	271.184	390.783	194.589	217.631	271.951	204.322	613.186	303.371	694.914	615.971	303.187	407.155	410.209	463.527	336.37	346.755	428.072	458.855	429.791	543.256	535.066	380.238	281.97	485.155	536.174	434.434	334.51	385.561	397.539	704.777	602.772	556.034	308.48	621.417	362.25	629.333	272.116	233.635	361.002	332.058	495.129
LMZ+LEZ measured	485.561	353.092	442.047	637.841	246.559	430.019	307.85	219.439	449.675	550.568	342.622	365.425	385.93	380.396	807.132	459.876	826.487	761.291	488.013	596.394	575.357	637.63	525.375	510.445	628.806	648.593	620.831	710.073	646.683	532.795	460.925	605.423	687.818	600.031	459.469	573.213	575.802	908.228	840.023	753.926	520.463	832.773	565.312	799.493	461.971	443.937	530.214	510.673	688.48
R^2 MZ	0.000397533	0.003576	0.000892553	0.421997	0.0276817	0.000282383	0.000142678	0.00248233	0.580308	0.256495	0.0302954	0.0277959	0.0298367	0.234018	0.108366	0.357997	0.038136	0.0406235	0.239615	0.286322	0.556532	0.00642268	0.14315	0.62007	0.207954	0.220796	0.611996	0.255333	0.116207	0.00665954	0.212701	0.0669532	0.239251	0.680402	0.000486198	0.383173	0.18332	0.000531145	0.370774	0.513912	0.0197481	0.173687	0.270541	0.215439	0.232134	0.551783	0.514276	0.200393	0.579708
R^2 EZ	0.830293	0.767569	0.916601	0.925728	0.949478	0.860173	0.930353	0.890906	0.939854	0.986285	0.977355	0.78111	0.961144	0.962079	0.914517	0.856415	0.950214	0.865364	0.992605	0.957927	0.916202	0.946425	0.933385	0.857293	0.95301	0.970689	0.979599	0.953037	0.896542	0.890571	0.947204	0.854275	0.839079	0.870869	0.899293	0.946614	0.986226	0.917942	0.863558	0.94464	0.887967	0.857008	0.972409	0.904714	0.921992	0.935208	0.937323	0.907955	0.879054
Last cell	117.022	111.183	156.151	150.719	71.034	104.508	123.541	48.403	147.111	191.392	129.175	93.763	127.871	75.964	293.619	148.724	156.848	157.838	120.171	119.826	107.708	155.161	117.074	89.908	118.941	148.757	150.937	211.937	121.475	135.53	91.164	175.24	199.945	79.287	74.559	159.371	115.773	130.454	105.82	148.335	127.383	96.534	121.862	103.208	141.071	86.123	86.547	121.731	137.114
[truncated: 4 more columns]

## Sheet: Day 5  (Approach1)
Plant	1	2	3	4	5	6	7	8	9	10	11	12	13	14	15	16	17	18	19	20	21	22	23	24	25	26	27	28	29	30	31	32	33	34	35	36	37	38	39	40	41	42	43	44	45	46	47	48	49
Criterion	3	1	1	1	1	1	3	1	1	1	1	1	1	1	1	1	1	1	1	1	1	1	1	1	1	1	1	1	1	1	1	1	1	1	1	1	1	1	1	1	1	1	1	1	1	1	1	1	1
NMZ	17	19	20	18	20	20	19	20	15	16	19	19	20	20	20	17	21	20	21	16	16	23	17	20	18	17	21	24	21	24	20	23	19	24	20	21	25	24	22	21	20	20	25	18	17	20	20	19	23
NEZ	9	7	8	4	4	8	12	6	8	6	8	5	3	8	3	4	5	5	6	6	9	7	8	4	12	9	7	7	7	5	8	6	9	6	6	9	4	5	3	5	7	9	5	4	11	16	6	7	6
rMZ	1.04178	1.02285	1.01589	1.0322	1.02884	1.00275	1.00353	1.02051	1.00496	1.02016	1.00242	1.05373	1.04647	1.01684	1.02612	1.03482	1.01581	1.05101	1.00165	1.03272	1.01194	1.01054	1.03038	1.03436	1.00496	1.04794	1.0336	1.02459	1.01279	1.02698	1.03285	1.0059	1.02833	1.01027	1.01425	1.00241	1.01468	1.01905	1.05926	1.04111	1.01821	1.01965	1.03559	1.04657	1.03511	1.00719	1.04129	1.05809	1.02182
l0MZ	4.97793	5.52488	5.709	7.08947	5.6476	7.02075	7.52584	6.9717	7.42263	6.37515	7.5007	5.82144	4.93169	6.36505	6.34137	6.10997	6.31364	5.77627	6.52324	7.3388	6.74748	6.25309	6.52037	7.00257	5.69179	5.54192	6.00492	5.91855	7.93277	6.13818	5.94032	6.67856	5.85945	7.38454	7.10412	7.15293	6.38366	6.69401	4.48508	4.86301	6.23218	6.69539	5.68516	6.21472	4.46854	6.08977	6.47688	3.77325	6.02864
rEZ	1.26958	1.25168	1.47425	1.55773	1.94927	1.38953	1.33717	1.44889	1.28531	1.50419	1.29627	1.50638	1.55921	1.3162	1.68389	1.50499	1.57786	1.52027	1.3935	1.32269	1.4651	1.34393	1.35392	1.6574	1.26242	1.3136	1.34155	1.36053	1.33878	1.88674	1.317	1.56114	1.33496	1.60923	1.43931	1.33029	1.79477	1.63203	1.77014	1.58522	1.54199	1.32932	1.66194	1.6171	1.20574	1.20438	1.43569	1.44914	1.49428
l0EZ	8.07815	9.45882	8.42971	14.5378	11.8997	7.92498	6.24951	12.2253	9.93684	9.19814	9.07511	15.1237	12.8866	9.06404	14.1237	13.2621	8.65683	16.6717	7.57254	11.897	8.14762	10.1181	11.1219	20.6907	6.71862	11.9097	12.8052	10.4225	11.0866	14.3653	11.9802	9.57004	10.3562	10.1303	11.6132	7.52354	9.14924	16.236	16.2182	11.861	9.07323	10.8709	16.6798	16.8619	7.89516	7.07376	18.8774	11.6834	9.77949
LMZ measued	124.111	130.64	139.562	173.489	154.719	141.05	150.948	173.496	112.694	122.672	147.736	187.774	159.945	154.17	168.839	142.076	158.217	195.902	144.298	152.951	121.604	171.455	144.36	203.141	102.767	143.099	182.023	196.127	193.752	207.347	167.404	166.748	146.936	206.872	168.236	157.306	194.847	212.949	197.797	160.644	150.514	165.786	230.446	175.349	103.644	133.285	199.594	128.109	183.182
LEZ measured	312.943	181.581	566.474	200.849	329.737	398.653	800.059	351.22	303.439	299.429	275.924	306.227	101.354	304.642	131.659	166.29	230.55	351.579	181.115	215.071	809.692	296.429	443.085	342.472	523.746	538.431	366.856	298.963	315.113	669.999	452.787	357.178	532.036	465.453	299.951	397.134	197.402	443.495	170.258	292.905	509.446	575.603	485.894	256.882	334.107	812.887	481.435	465.988	306.788
LMZ+LEZ measured	437.054	312.221	706.036	374.338	484.456	539.703	951.007	524.716	416.133	422.101	423.66	494.001	261.299	458.812	300.498	308.366	388.767	547.481	325.413	368.022	931.296	467.884	587.445	545.613	626.513	681.53	548.879	495.09	508.865	877.346	620.191	523.926	678.972	672.325	468.187	554.44	392.249	656.444	368.055	453.549	659.96	741.389	716.34	432.231	437.751	946.172	681.029	594.097	489.97
R^2 MZ	0.35321	0.50159	0.0739082	0.350133	0.275275	0.00415774	0.00788044	0.278484	0.00500433	0.117548	0.0060307	0.714807	0.677949	0.137964	0.278446	0.370718	0.231859	0.694393	0.00154127	0.484057	0.0536564	0.044568	0.437073	0.362984	0.00708909	0.634098	0.58944	0.320304	0.125283	0.471283	0.486401	0.0455466	0.452586	0.0697294	0.103471	0.00474902	0.222457	0.136782	0.702334	0.610958	0.292135	0.237413	0.542897	0.467711	0.41435	0.037011	0.534953	0.687085	0.229804
R^2 EZ	0.787562	0.903464	0.969678	0.883463	0.995957	0.927734	0.961138	0.906801	0.898772	0.899977	0.933477	0.995731	0.935232	0.957873	0.967692	0.944144	0.889655	0.919902	0.791755	0.941101	0.954356	0.81911	0.946798	0.981863	0.939171	0.953248	0.845274	0.947916	0.825186	0.971858	0.81977	0.97216	0.932005	0.871032	0.913543	0.917582	0.958854	0.882081	0.982942	0.969571	0.954726	0.801775	0.923781	0.961966	0.867268	0.890629	0.943081	0.966819	0.928067
Last cell	66.536	42.695	204.104	65.289	177.597	176.42	207.018	168.843	103.141	103.468	60.163	126.121	42.346	80.666	72.378	81.942	129.415	103.964	83.834	69.812	243.118	128.779	115.738	152.264	107.427	110.487	114.764	79.277	89.078	265.352	183.732	128.278	160.586	166.218	79.239	148.518	104.783	143.048	95.367	124.487	135.339	99.628	169.427	107.546	69.498	118.509	140.644	138.207	99.484
[truncated: 2 more columns]

## Sheet: Day 6  (Approach1)
Plant	1	2	3	4	5	6	7	8	9	10	11	12	13	14	15	16	17	18	19	20	21	22	23	24	25	26	27	28	29	30	31	32	33	34	35	36	37
Criterion	1	1	1	1	1	1	1	1	1	1	1	1	1	1	1	1	1	1	1	1	1	1	3	3	1	1	1	1	1	1	1	1	1	1	1	1	1
NMZ	18	22	17	20	16	17	19	18	19	18	16	15	19	12	20	19	28	20	21	18	18	16	21	19	24	17	21	19	18	16	16	19	15	18	18	19	22
NEZ	9	8	8	11	10	7	8	3	3	10	7	6	9	8	4	8	8	8	5	6	6	5	8	8	11	8	7	5	10	11	4	6	8	8	6	12	4
rMZ	1.00773	1.00165	1.00325	1.00251	1.00157	1.01275	1.01609	1.03777	1.03847	1.00692	1.03638	1.00403	1.01753	1.00054	1.04766	1.0091	1.01922	1.01319	1.02555	1.02355	1.02155	1.02761	1.01577	1.00977	1.03341	1.00224	1.01808	1.02191	1.00421	1.02178	1.02778	1.03929	1.00894	1.01205	1.02371	1.01269	1.03103
l0MZ	6.10072	5.90606	7.9765	7.83841	7.05904	6.27303	6.32208	8.28495	6.24683	7.77594	7.18391	7.41172	6.00749	8.5232	5.27677	5.63623	5.40168	7.2444	5.76584	6.16024	6.15639	7.42424	10.0356	8.21301	6.31774	8.53992	7.61868	6.51629	7.49703	6.15845	7.12418	5.69436	7.12304	8.19223	6.38543	5.88581	6.88816
rEZ	1.37946	1.32426	1.30052	1.24309	1.18929	1.32652	1.28687	1.65909	2.33294	1.21918	1.30772	1.4681	1.23926	1.33386	1.78227	1.40198	1.32827	1.33546	1.69676	1.4361	1.37242	1.34114	1.29754	1.28961	1.27624	1.25795	1.29021	1.60775	1.26773	1.15127	1.61042	1.30183	1.29495	1.28015	1.40734	1.21881	1.47347
l0EZ	8.6638	6.33958	8.82088	8.34388	7.8949	7.70729	9.31408	18.968	13.6137	9.08218	13.2224	8.85486	9.932	9.48314	13.2561	7.68765	10.652	9.50716	10.21	9.68754	9.49878	12.1742	12.6691	8.07055	14.8435	8.94817	12.4442	11.7276	8.4917	9.46502	11.404	11.8509	9.29126	11.3194	10.3797	7.46143	16.0357
LMZ measued	122.545	135.363	144.751	161.672	115.06	122.665	142.057	213.205	172.906	154.154	156.564	110.191	137.737	106.019	175.461	119.083	201.358	168.477	163.077	138.918	138.486	150.527	189.866	146.088	231.363	149.62	198.767	153.611	141.33	120.181	143.972	160.691	115.943	137.752	145.862	129.911	218.217
LEZ measured	564.497	229.921	310.687	438.53	274.398	201.45	274.979	170.396	282.345	356.324	317.489	253.364	320.72	346.179	273.323	384.18	373.736	359.439	327.886	251.185	208.146	161.311	390.929	240.149	951.062	247.428	304.899	318.943	476.544	286.404	181.467	199.995	331.65	325.171	271.064	438.281	198.128
LMZ+LEZ measured	687.042	365.284	455.438	600.202	389.458	324.115	417.036	383.601	455.251	510.478	474.053	363.555	458.457	452.198	448.784	503.263	575.094	527.916	490.963	390.103	346.632	311.838	580.795	386.237	1182.42	397.048	503.666	472.554	617.874	406.585	325.439	360.686	447.593	462.923	416.926	568.192	416.345
R^2 MZ	0.0179785	0.000914293	0.00314064	0.015312	0.000894201	0.0468726	0.158668	0.417631	0.555964	0.0165329	0.310043	0.00761997	0.141719	5.20686e-05	0.548596	0.0480169	0.423489	0.109574	0.259395	0.262501	0.134371	0.258601	0.0810881	0.0617691	0.565667	0.00481667	0.157775	0.365467	0.022071	0.132863	0.287066	0.473454	0.0419067	0.0610765	0.185928	0.0651418	0.425069
R^2 EZ	0.940474	0.913895	0.777826	0.933597	0.576761	0.939394	0.951151	0.997898	0.992177	0.753495	0.940002	0.954717	0.808811	0.967653	0.977603	0.981251	0.941751	0.896853	0.890783	0.947764	0.858174	0.842446	0.979588	0.972596	0.939029	0.815551	0.728688	0.953796	0.760607	0.767557	0.881323	0.765048	0.728665	0.958606	0.795031	0.894993	0.81466
Last cell	199.881	80.84	131.788	86.879	98.876	71.538	61.277	85.031	182.035	99.335	86.388	90.858	51.095	97.646	120.891	127.626	81.855	112.547	99.097	83.654	74.083	62.008	98.129	59.881	143.001	91.068	123.955	160.887	197.307	80.308	95.153	54.204	134.199	85.703	118.541	127.671	104.719

## Sheet: Day 8  (Approach1)
Plant	1	2	3	4	5	6	7	8	9	10	11	12	13	14	15	16	17	18	19	20	21	22	23	24	25	26	27	28	29	30	31	32	33	34	35	36
Criterion	1	1	1	1	1	1	1	1	1	1	1	1	1	1	1	1	1	1	1	1	1	1	1	1	3	1	1	1	1	1	1	1	1	1	1	1
NMZ	18	18	21	18	16	14	11	14	20	16	18	20	18	16	15	14	20	15	18	20	23	21	22	32	22	20	26	20	21	25	23	24	14	19	21	28
NEZ	7	9	4	4	8	9	7	12	5	9	9	5	4	8	8	12	5	10	9	5	8	14	11	7	14	9	8	11	10	10	5	6	9	12	9	8
rMZ	1.01229	1.01129	1.03023	1.0194	1.01803	1.01654	1.00972	1.0186	1.01141	1.03731	1.02044	1.02702	1.01931	1.01958	1.03107	1.01529	1.01029	1.02606	1.02169	1.02666	1.0465	1.01866	1.02402	1.03738	1.01163	1.00325	1.00505	1.02293	1.04772	1.00967	1.01144	1.02929	1.00196	1.00079	1.02443	1.00972
l0MZ	7.19493	5.93406	6.82209	5.63649	7.35942	6.47165	8.78947	5.66547	6.49309	6.72751	6.70878	7.34444	5.60401	7.30848	6.15701	5.89534	6.42144	7.06806	6.52722	7.25376	5.50169	7.04317	6.75236	4.17967	7.5349	7.5855	6.98652	6.64766	5.17456	7.50782	8.11086	4.90567	9.55348	7.0262	6.93467	6.72196
rEZ	1.33202	1.25186	1.73461	1.64739	1.28695	1.30547	1.39084	1.18922	1.42149	1.21577	1.33697	1.4815	1.668	1.2813	1.3198	1.18968	1.44677	1.21035	1.34041	1.48167	1.30743	1.21936	1.32302	1.49655	1.25082	1.29693	1.49831	1.29315	1.32404	1.32378	1.66351	1.39476	1.21952	1.17756	1.20895	1.39058
l0EZ	9.92037	7.85507	20.0636	9.12453	11.7537	8.17985	9.96408	7.41944	8.47001	12.0776	9.71988	15.7045	8.70856	12.1136	10.1331	7.34695	7.91778	10.1453	9.60855	15.5852	16.9056	11.1116	11.2834	15.8334	8.05229	10.1003	8.89927	10.5834	14.3768	9.47722	13.7512	10.4567	10.4597	8.08439	12.6986	9.11625
LMZ measued	150.822	120.741	222.637	124.299	137.724	103.73	104.473	91.729	147.097	146.691	145.736	196.468	123.135	138.634	119.143	92.737	143.767	130.226	144.117	193.435	223.106	180.591	198.767	262.128	190.298	160.385	200.282	171.226	183.994	217.803	215.639	170.589	137.133	135.509	190.956	221.014
LEZ measured	261.103	289.57	382.427	147.654	345.373	375.387	327.84	390.846	144.303	332.433	505.798	309.4	146.54	347.17	361.56	388.816	143.932	344.434	506.011	308.049	559.189	951.004	1015.3	752.784	873.998	425.799	728.142	762.971	943.395	650.38	400.89	238.569	310.846	338.546	345.328	438.505
LMZ+LEZ measured	411.925	410.311	605.064	271.953	483.097	479.117	432.313	482.575	291.4	479.124	651.534	505.868	269.675	485.804	480.703	481.553	287.699	474.66	650.128	501.484	782.295	1131.6	1214.07	1014.91	1064.3	586.184	928.424	934.197	1127.39	868.183	616.529	409.158	447.979	474.055	536.284	659.519
R^2 MZ	0.0419748	0.059544	0.132232	0.131041	0.153334	0.0685839	0.0168437	0.106532	0.127307	0.402521	0.354628	0.354868	0.140382	0.164934	0.215521	0.104424	0.111586	0.237476	0.286095	0.349218	0.694489	0.417975	0.259243	0.56392	0.149805	0.00698229	0.0220555	0.228003	0.686878	0.070263	0.140056	0.522151	0.00249761	0.000442677	0.360672	0.102779
R^2 EZ	0.876553	0.783604	0.98251	0.954126	0.86431	0.838144	0.927289	0.692693	0.854455	0.865004	0.842152	0.901939	0.945934	0.866659	0.817672	0.690356	0.866764	0.88918	0.854373	0.894512	0.930137	0.953734	0.942107	0.98874	0.926626	0.937273	0.885908	0.948732	0.970101	0.911727	0.976719	0.950709	0.786824	0.901549	0.840123	0.933693
Last cell	91.478	105.359	180.487	66.005	67.524	60.816	104.142	107.198	67.072	67.121	79.4	144.247	66.001	67.807	60.861	106.691	67.475	66.913	79.057	144.485	175.503	182.604	242.332	245.776	132.727	106.386	156.546	160.509	222.336	174.675	149.941	87.026	54.459	61.682	79.824	147.39

## Sheet: Day 10  (Approach1)
Plant	1	2	3	4	5	6	7	8	9	10	11	12	13	14	15	16	17	18	19	20	21	22	23	24	25	26	27	28	29
Criterion	1	1	1	2	1	1	1	1	1	1	1	1	1	1	1	1	1	1	1	1	1	1	1	1	1	1	1	1	1
NMZ	17	16	19	25	20	17	13	23	21	24	26	20	28	26	27	23	19	27	17	21	23	16	20	19	19	25	20	27	23
NEZ	10	6	9	0	8	3	7	7	6	3	7	7	9	7	9	13	9	4	7	6	15	7	5	6	13	12	13	9	12
rMZ	1.04239	1.0218	1.0348	1.05345	1.00133	1.01473	1.01467	1.00636	1.00694	1.02472	1.00781	1.01843	1.01579	1.02434	1.01577	1.00624	1.02031	1.03926	1.04553	1.03016	1.0197	1.00637	1.05441	1.05	1.02949	1.0174	1.00686	1.01491	1.01041
l0MZ	7.18	7.13246	6.96269	6.97503	7.63237	7.82599	7.22398	7.67372	7.34747	5.7644	9.63136	7.29032	6.83067	8.12737	7.17189	9.11191	7.13967	6.25078	6.42148	7.09311	6.0702	6.8602	5.51111	6.04423	7.61639	6.35327	8.75159	6.98507	7.29538
rEZ	1.153	1.39221	1.24173	0	1.30664	1.84475	1.29766	1.29179	1.46867	1.67659	1.26224	1.24631	1.30166	1.48609	1.35786	1.19281	1.41585	1.85844	1.35083	1.49344	1.18664	1.4077	1.65293	1.43177	1.14805	1.22505	1.22807	1.36415	1.24527
l0EZ	13.9707	11.0401	13.2386	0	9.31026	9.98442	8.82226	9.97625	9.30547	15.9801	14.2251	11.0053	11.4193	15.3945	11.2229	11.5771	11.1337	18.1084	14.0237	15.1563	9.59025	8.76604	15.3429	16.1312	12.9898	9.72701	10.0992	11.5806	10.3313
LMZ measued	177.214	136.315	187.617	394.502	157.37	152.332	106.086	171.465	169.942	194.991	234.3	177.144	245.293	302.014	244.647	229.693	164.999	296.624	163.272	206.718	180.494	117.414	195.169	187.54	195.111	203.085	191.909	239.432	191.859
LEZ measured	338.066	251.303	422.081	0	299.655	116.495	210.699	223.967	264.835	151.858	282.023	211.576	503.626	715.809	659.865	698.72	858.07	431.697	410.694	472.185	811.498	299.785	466.275	405.146	512.584	580.709	781.563	672.824	730.023
LMZ+LEZ measured	515.28	387.618	609.698	0	457.025	268.827	316.785	395.432	434.777	346.849	516.323	388.72	748.919	1017.82	904.512	928.413	1023.07	728.321	573.966	678.903	991.992	417.199	661.444	592.686	707.695	783.794	973.472	912.256	921.882
R^2 MZ	0.438912	0.306837	0.417966	0.428312	0.00165562	0.14322	0.0410274	0.0206714	0.0325605	0.248322	0.0572621	0.252146	0.213515	0.293292	0.237171	0.0370434	0.384045	0.733902	0.511685	0.517178	0.208004	0.021314	0.723435	0.708721	0.303606	0.200988	0.0284339	0.138909	0.115725
R^2 EZ	0.902773	0.974032	0.800465	0	0.980109	0.905517	0.821514	0.949952	0.965356	0.908559	0.90067	0.777501	0.929281	0.974795	0.945334	0.861165	0.913583	0.943736	0.795649	0.949273	0.833384	0.973473	0.913426	0.956066	0.900555	0.946728	0.883341	0.956459	0.879393
Last cell	58.455	92.147	61.864	37.823	75.19	50.589	67.372	61.042	93.875	87.191	59.777	59.148	156.619	219.377	211.852	169.802	187.958	217.483	63.41	175.184	163.483	82.278	205.05	130.096	64.628	157.989	140.371	165.6	118.717

## Sheet: Day 8 (Approach 2)
Plant	1	2	3	4	5	6	7	8	9	10	11	12	13	14	15	16	17	18	19	20	21	22	23	24
Criterion	1	1	1	1	1	1	1	1	3	3	1	1	1	3	1	1	1	1	1	1	1	1	1	1
NMZ	29	18	14	23	23	20	12	19	17	26	20	19	18	15	16	16	19	21	19	19	16	18	15	16
NEZ	6	10	8	6	4	6	11	9	13	11	7	10	7	11	13	9	6	15	7	9	10	11	9	7
rMZ	1.01285	1.00408	1.00454	1.01883	1.04739	1.02346	1.00032	1.02442	1.04629	1.00981	1.03154	1.01975	1.02291	1.0324	1.01048	1.00044	1.04677	1.00175	1.04249	1.00186	1.00444	1.00445	1.0025	1.01579
l0MZ	7.03673	8.37484	8.50313	5.83952	4.71474	7.61121	6.47289	5.69133	5.17753	7.77137	5.06976	6.07063	6.86881	6.2498	8.01035	8.32246	6.39479	7.01887	5.79015	7.26399	9.57712	6.91242	9.03543	8.5373
rEZ	1.43759	1.23031	1.15014	1.59676	1.53599	1.43903	1.22354	1.29762	1.17848	1.24006	1.31154	1.23393	1.31745	1.2364	1.17968	1.31512	1.40108	1.2087	1.34497	1.30497	1.29407	1.2381	1.3195	1.4764
l0EZ	12.0983	9.08063	9.68838	9.84844	15.4	11.8896	6.86154	9.92757	9.58372	9.9103	9.69883	9.60652	11.8512	9.4691	9.57657	9.10437	19.2563	8.31529	12.8619	8.85614	11.8947	8.80832	10.2837	12.0504
LMZ measued	252.35	161.02	119.09	170.44	194.07	196.47	80.34	142.06	134.49	183.94	142.54	140.4	153.83	122.43	140.6	136.1	193.73	149.93	169.28	139.47	161.53	132.79	142.28	155.64
LEZ measured	309.61	365.96	163.02	410.03	202.89	338.49	345.42	409.76	508.55	493.41	237.7	369.51	291.53	473.61	497.64	423.76	446.81	784.7	357.25	377.1	635.41	439.22	489.83	526.04
LMZ+LEZ measured	561.96	526.98	282.11	580.47	396.96	534.96	425.76	551.82	643.04	677.35	380.24	509.91	445.36	596.04	638.24	559.86	640.54	934.63	526.53	516.57	796.94	572.01	632.11	681.68
R^2 MZ	0.173369	0.00800236	0.00535626	0.223518	0.667518	0.277724	1.70677e-05	0.143811	0.390607	0.0915978	0.370156	0.273644	0.255946	0.200884	0.079055	0.000117529	0.523982	0.00146106	0.474231	0.00181344	0.0104722	0.00882907	0.00181128	0.202561
R^2 EZ	0.951953	0.781629	0.561376	0.961014	0.897747	0.82994	0.797798	0.97814	0.809213	0.939234	0.858892	0.87821	0.940732	0.866539	0.870749	0.936871	0.89105	0.944435	0.840212	0.980649	0.914538	0.94041	0.899519	0.950371
Last cell	89.3	99.38	47.86	154.9	95.63	166.61	91.67	108.16	77.6	90.36	64.7	57.49	75.12	80.96	86.24	122.44	110.96	92.65	77.09	85.6	123.3	77.55	93.28	136.04

## Sheet: Day 6-8-10 Approach 1 and 2
Plant	1	2	3	4	5	6	7	8	9	10	11	12	13	14	15	16	17	18	19	20	21	22	23	24	25	26	27	28	29	30	31	32	33	34	35	36	37	1	2	3	4	5	6	7	8	9	10	11	12
Criterion	1	1	1	1	1	1	1	1	1	1	1	1	1	1	1	1	1	1	1	1	1	1	3	3	1	1	1	1	1	1	1	1	1	1	1	1	1	1	1	1	1	1	1	1	1	1	1	1	1
NMZ	18	22	17	20	16	17	19	18	19	18	16	15	19	12	20	19	28	20	21	18	18	16	21	19	24	17	21	19	18	16	16	19	15	18	18	19	22	18	18	21	18	16	14	11	14	20	16	18	20
NEZ	9	8	8	11	10	7	8	3	3	10	7	6	9	8	4	8	8	8	5	6	6	5	8	8	11	8	7	5	10	11	4	6	8	8	6	12	4	7	9	4	4	8	9	7	12	5	9	9	5
rMZ	1.00773	1.00165	1.00325	1.00251	1.00157	1.01275	1.01609	1.03777	1.03847	1.00692	1.03638	1.00403	1.01753	1.00054	1.04766	1.0091	1.01922	1.01319	1.02555	1.02355	1.02155	1.02761	1.01577	1.00977	1.03341	1.00224	1.01808	1.02191	1.00421	1.02178	1.02778	1.03929	1.00894	1.01205	1.02371	1.01269	1.03103	1.01229	1.01129	1.03023	1.0194	1.01803	1.01654	1.00972	1.0186	1.01141	1.03731	1.02044	1.02702
l0MZ	6.10072	5.90606	7.9765	7.83841	7.05904	6.27303	6.32208	8.28495	6.24683	7.77594	7.18391	7.41172	6.00749	8.5232	5.27677	5.63623	5.40168	7.2444	5.76584	6.16024	6.15639	7.42424	10.0356	8.21301	6.31774	8.53992	7.61868	6.51629	7.49703	6.15845	7.12418	5.69436	7.12304	8.19223	6.38543	5.88581	6.88816	7.19493	5.93406	6.82209	5.63649	7.35942	6.47165	8.78947	5.66547	6.49309	6.72751	6.70878	7.34444
rEZ	1.37946	1.32426	1.30052	1.24309	1.18929	1.32652	1.28687	1.65909	2.33294	1.21918	1.30772	1.4681	1.23926	1.33386	1.78227	1.40198	1.32827	1.33546	1.69676	1.4361	1.37242	1.34114	1.29754	1.28961	1.27624	1.25795	1.29021	1.60775	1.26773	1.15127	1.61042	1.30183	1.29495	1.28015	1.40734	1.21881	1.47347	1.33202	1.25186	1.73461	1.64739	1.28695	1.30547	1.39084	1.18922	1.42149	1.21577	1.33697	1.4815
l0EZ	8.6638	6.33958	8.82088	8.34388	7.8949	7.70729	9.31408	18.968	13.6137	9.08218	13.2224	8.85486	9.932	9.48314	13.2561	7.68765	10.652	9.50716	10.21	9.68754	9.49878	12.1742	12.6691	8.07055	14.8435	8.94817	12.4442	11.7276	8.4917	9.46502	11.404	11.8509	9.29126	11.3194	10.3797	7.46143	16.0357	9.92037	7.85507	20.0636	9.12453	11.7537	8.17985	9.96408	7.41944	8.47001	12.0776	9.71988	15.7045
LMZ measued	122.545	135.363	144.751	161.672	115.06	122.665	142.057	213.205	172.906	154.154	156.564	110.191	137.737	106.019	175.461	119.083	201.358	168.477	163.077	138.918	138.486	150.527	189.866	146.088	231.363	149.62	198.767	153.611	141.33	120.181	143.972	160.691	115.943	137.752	145.862	129.911	218.217	150.822	120.741	222.637	124.299	137.724	103.73	104.473	91.729	147.097	146.691	145.736	196.468
LEZ measured	564.497	229.921	310.687	438.53	274.398	201.45	274.979	170.396	282.345	356.324	317.489	253.364	320.72	346.179	273.323	384.18	373.736	359.439	327.886	251.185	208.146	161.311	390.929	240.149	951.062	247.428	304.899	318.943	476.544	286.404	181.467	199.995	331.65	325.171	271.064	438.281	198.128	261.103	289.57	382.427	147.654	345.373	375.387	327.84	390.846	144.303	332.433	505.798	309.4
LMZ+LEZ measured	687.042	365.284	455.438	600.202	389.458	324.115	417.036	383.601	455.251	510.478	474.053	363.555	458.457	452.198	448.784	503.263	575.094	527.916	490.963	390.103	346.632	311.838	580.795	386.237	1182.42	397.048	503.666	472.554	617.874	406.585	325.439	360.686	447.593	462.923	416.926	568.192	416.345	411.925	410.311	605.064	271.953	483.097	479.117	432.313	482.575	291.4	479.124	651.534	505.868
R^2 MZ	0.0179785	0.000914293	0.00314064	0.015312	0.000894201	0.0468726	0.158668	0.417631	0.555964	0.0165329	0.310043	0.00761997	0.141719	5.20686e-05	0.548596	0.0480169	0.423489	0.109574	0.259395	0.262501	0.134371	0.258601	0.0810881	0.0617691	0.565667	0.00481667	0.157775	0.365467	0.022071	0.132863	0.287066	0.473454	0.0419067	0.0610765	0.185928	0.0651418	0.425069	0.0419748	0.059544	0.132232	0.131041	0.153334	0.0685839	0.0168437	0.106532	0.127307	0.402521	0.354628	0.354868
R^2 EZ	0.940474	0.913895	0.777826	0.933597	0.576761	0.939394	0.951151	0.997898	0.992177	0.753495	0.940002	0.954717	0.808811	0.967653	0.977603	0.981251	0.941751	0.896853	0.890783	0.947764	0.858174	0.842446	0.979588	0.972596	0.939029	0.815551	0.728688	0.953796	0.760607	0.767557	0.881323	0.765048	0.728665	0.958606	0.795031	0.894993	0.81466	0.876553	0.783604	0.98251	0.954126	0.86431	0.838144	0.927289	0.692693	0.854455	0.865004	0.842152	0.901939
Last cell	199.881	80.84	131.788	86.879	98.876	71.538	61.277	85.031	182.035	99.335	86.388	90.858	51.095	97.646	120.891	127.626	81.855	112.547	99.097	83.654	74.083	62.008	98.129	59.881	143.001	91.068	123.955	160.887	197.307	80.308	95.153	54.204	134.199	85.703	118.541	127.671	104.719	91.478	105.359	180.487	66.005	67.524	60.816	104.142	107.198	67.072	67.121	79.4	144.247
[truncated: 77 more columns]
