# Supplementary material for: A Sizer model for cell differentiation in Arabidopsis thaliana root growth
Source: Mol Syst Biol. 2018 Jan 11;14(1):e7687. doi: 10.15252/msb.20177687 (PMC5787709; doi:10.15252/msb.20177687)
Supplement: Supplementary file 10 — Dataset EV2 [file MSB-14-e7687-s010.zip › Dataset_EV2/col_epidermis_automatic_sequence_approach_1_and_2.xls]

## Sheet: Day 1 (Approach 1) 
Plant	1	2	3	4	5	6	7	8	9	10	11	12	13	14	15	16	17
Criterion	1	1	1	3	3	2	2	2	2	1	1	1	1	3	1	1	1
NMZ	13	11	17	9	14	25	25	21	25	19	10	14	14	19	13	17	18
NEZ	3	11	3	8	4	0	0	0	0	3	10	8	11	7	13	7	3
rMZ	1.04481	1.00009	1.07793	1.02848	1.04111	1.05321	1.08095	1.0688	1.06516	1.04755	1.02893	1.01239	1.00572	1.0064	1.02252	1.01616	1.05876
l0MZ	8.34488	6.5118	4.98508	7.67914	6.66516	5.14591	5.40672	7.30837	5.85343	5.72931	5.92395	6.45471	7.32916	7.35529	5.58127	5.54841	6.39369
rEZ	1.54094	1.1399	1.4481	1.14458	1.43399	0	0	0	0	1.54613	1.14615	1.24225	1.12146	1.25048	1.11685	1.33427	1.3498
l0EZ	17.2418	6.55705	17.2191	8.98552	10.7015	0	0	0	0	15.33	7.92477	7.91803	8.45688	7.7432	7.71355	8.49706	21.2702
LMZ measued	145.704	72.67	167.368	78.989	126.088	266.275	409.864	336.705	350.28	173.874	68.091	102.433	110.304	133.622	84.727	108.935	202.618
LEZ measured	134.47	174.774	114.198	142.231	116.786	0	0	0	0	117.009	189.783	195.632	197.928	146.775	242.511	221.23	120.068
LMZ+LEZ measured	280.174	247.444	281.566	221.22	242.874	0	0	0	0	290.883	257.874	298.065	308.232	280.397	327.238	330.165	322.686
R^2 MZ	0.397908	2.68245e-06	0.811771	0.133775	0.316773	0.650989	0.778044	0.642885	0.862138	0.629585	0.306994	0.0260891	0.00734759	0.0476904	0.167944	0.19597	0.609307
R^2 EZ	0.850313	0.798234	0.977869	0.716549	0.849419	0	0	0	0	0.999327	0.72961	0.924219	0.694915	0.966797	0.749973	0.926392	0.933298
Last cell	58.8	26.15	52.504	30.748	38.356	18.28	28.361	25.828	28.37	55.887	40.5	60.26	27.91	37.473	31.628	53.046	57.354

## Sheet: Day 2 (Approach 1)
Plant	1	2	3	4	5	6	7	8	9	10	11	12	13	14	15	16	17	18	19	20	21	22	23	24	25
Criterion	1	1	1	1	3	1	1	1	1	1	1	1	1	1	1	1	1	1	1	1	1	1	1	1	1
NMZ	24	19	21	18	17	23	17	24	20	22	22	23	23	23	21	22	21	18	22	18	25	19	19	15	15
NEZ	5	6	8	9	12	8	10	4	6	6	4	8	5	5	8	9	7	9	10	12	4	9	5	6	6
rMZ	1.02664	1.01414	1.0027	1.02114	1.00343	1.00366	1.00564	1.03461	1.00447	1.03055	1.01237	1.03221	1.01362	1.01624	1.00884	1.01022	1.01998	1.01035	1.00073	1.00459	1.03483	1.01023	1.03385	1.0341	1.0161
l0MZ	7.53578	9.6578	10.2027	8.29788	9.62962	8.87385	9.58281	7.74401	10.4664	6.87258	7.55875	6.97643	7.57714	7.80218	7.48115	8.20151	6.49596	7.44032	8.86758	9.36638	6.86688	8.33881	6.90933	8.7269	9.24424
rEZ	1.55031	1.44051	1.29524	1.26454	1.20005	1.32307	1.21297	1.70544	1.48173	1.4803	1.5483	1.27702	1.33073	1.56294	1.34036	1.28132	1.31959	1.30613	1.30503	1.24699	1.68323	1.30457	1.44654	1.3533	1.37906
l0EZ	16.3587	13.8725	13.1548	12.478	10.0089	11.7274	10.8537	18.1355	14.0784	14.3968	13.8858	14.1498	11.1626	11.343	9.55652	12.487	10.4684	9.62139	9.1779	11.4123	17.276	10.1127	13.5228	17.8678	11.622
LMZ measued	255.792	210.57	222.634	183.916	161.966	215.484	171.779	289.566	226.292	216.097	193.684	237.391	206.777	219.197	176.375	203.871	174.443	147.896	195.953	179.196	276.295	177.649	181.648	168.68	157.381
LEZ measured	370.702	375.802	401.944	438.784	495.786	398.672	393.26	344.468	420.413	426.205	188.874	401.235	142.676	270.982	357.306	473.575	278.618	435.412	518.742	846.64	309.394	441.804	236.926	355.26	248.287
LMZ+LEZ measured	626.494	586.372	624.578	622.7	657.752	614.156	565.039	634.034	646.705	642.302	382.558	638.626	349.453	490.179	533.681	677.446	453.061	583.307	714.695	1025.84	585.689	619.452	418.574	523.94	405.668
R^2 MZ	0.388899	0.26472	0.0113209	0.193045	0.00862023	0.0213333	0.0483445	0.553969	0.0094861	0.392788	0.124494	0.53023	0.177188	0.254875	0.047657	0.130963	0.146795	0.117816	0.000893414	0.0130548	0.493101	0.0686704	0.639381	0.538292	0.156774
R^2 EZ	0.911302	0.923963	0.968746	0.933073	0.881562	0.930945	0.785209	0.843094	0.943826	0.958072	0.947066	0.952541	0.986742	0.95634	0.968777	0.920339	0.790196	0.922811	0.920854	0.81559	0.872972	0.962853	0.90908	0.888336	0.996003
Last cell	122.776	138.669	91.076	88.483	51.798	78.814	107.285	137.229	154.444	120.418	82.5921	100.107	48.7639	126.291	94.2766	78.3939	103.348	103.661	75.924	116.167	137.912	135.29	69.249	76.551	76.559

## Sheet: Day 3 (Approach 1)
Plant	1	2	3	4	5	6	7	8	9	10	11	12	13	14	15	16	17	18	19	20	21	22	23	24	25	26	27	28	29	30	31	32	33	34	35	36	37	38	39	40	41	42	43	44	45	46	47	48
Criterion	1	1	1	1	1	3	1	1	1	1	1	1	1	1	1	1	1	1	1	1	1	3	1	1	1	1	1	1	1	1	1	1	3	1	1	1	1	1	1	1	1	1	1	1	1	1	1	1
NMZ	19	19	19	20	23	27	26	24	22	24	22	22	19	17	21	24	15	20	22	25	16	18	19	15	13	21	18	15	18	22	17	20	18	16	20	23	20	19	25	21	26	26	22	20	20	20	19	18
NEZ	8	8	6	7	8	8	5	6	8	9	13	8	12	14	6	9	12	9	7	8	10	9	8	11	12	8	9	11	11	8	9	7	12	15	12	9	6	8	8	6	5	6	10	10	10	8	12	10
rMZ	1.00822	1.00573	1.01105	1.02361	1.0208	1.00998	1.02225	1.05371	1.02062	1.01591	1.00069	1.00951	1.00473	1.00921	1.02093	1.01459	1.00958	1.01137	1.0553	1.03706	1.01659	1.01221	1.00663	1.02592	1.00136	1.00573	1.01969	1.03956	1.01378	1.00222	1.00399	1.01641	1.00589	1.00913	1.00291	1.03319	1.02519	1.02935	1.03357	1.04744	1.03197	1.07074	1.03119	1.04072	1.01984	1.05384	1.00398	1.03605
l0MZ	8.95337	9.10317	7.93774	6.64849	7.75629	9.2917	6.06655	5.38921	8.26348	6.26843	7.24125	7.47048	8.62632	7.77194	7.54656	7.49463	10.3143	7.68152	5.05974	6.17964	6.79502	10.3812	9.61951	7.03484	11.0027	10.212	8.18029	7.29795	7.98714	8.5035	9.18334	8.25046	12.0643	8.29113	9.55947	7.09655	7.17767	7.56667	5.62173	7.36823	6.5262	4.56269	6.64564	6.04767	8.46955	7.38994	7.26135	5.8726
rEZ	1.26972	1.26265	1.5342	1.38745	1.26847	1.25996	1.50636	1.35234	1.39181	1.33227	1.18979	1.32072	1.23711	1.22907	1.46946	1.3586	1.25146	1.30112	1.48642	1.28862	1.35215	1.30488	1.34861	1.20853	1.25746	1.38075	1.32368	1.31052	1.26005	1.44485	1.3745	1.45462	1.24085	1.17544	1.27822	1.32907	1.54739	1.33493	1.39673	1.4581	1.8191	1.36469	1.27149	1.31451	1.34428	1.37704	1.28779	1.28237
l0EZ	10.4655	10.3514	9.69643	10.666	12.458	10.0977	15.1626	20.079	13.0964	9.04157	7.55736	11.0268	11.2589	9.00313	12.9776	11.4854	11.7948	11.8698	16.2349	16.606	9.34592	11.6196	12.5657	11.7768	11.3656	15.6394	13.5912	13.586	11.3078	9.49693	9.85568	11.8137	13.1675	10.9043	10.1259	15.3927	12.291	15.753	12.6943	21.9099	15.1754	28.5612	13.6932	13.6062	12.316	22.3154	8.15265	12.5593
LMZ measued	187.534	172.248	169.165	169.421	228.259	226.199	231.192	257.252	236.152	188.264	162.323	184.013	161.292	145.699	199.74	217.156	170.984	174.225	214.712	258.662	125.733	174.866	173.738	133.331	147.472	209.939	176.772	147.975	165.326	193.841	163.791	194.561	210.694	144.48	201.002	248.562	189.013	192.806	221.037	259.959	267.55	322.098	213.938	184.821	209.099	258.717	145.033	149.607
LEZ measured	341.996	279.605	342.13	353.342	334.378	265.51	310.614	398.078	609.584	444.076	431.186	375.696	748.117	885.792	373.923	684.394	826.689	502.975	769.024	496.54	680.969	501.594	498.868	511.064	839.78	712.797	666.861	1063.57	660.774	579.05	610.077	517.018	845.952	754.985	854.552	738.8	439.516	612.071	626.974	602.559	644.141	594.186	732.021	859.786	888.106	964.176	794.784	633.362
LMZ+LEZ measured	529.53	451.853	511.295	522.763	562.637	491.709	541.806	655.33	845.736	632.34	593.509	559.709	909.409	1031.49	573.663	901.55	997.673	677.2	983.736	755.202	806.702	676.46	672.606	644.395	987.252	922.736	843.633	1211.54	826.1	772.891	773.868	711.579	1056.65	899.465	1055.55	987.362	628.529	804.877	848.011	862.518	911.691	916.284	945.959	1044.61	1097.2	1222.89	939.817	782.969
R^2 MZ	0.0478069	0.0100526	0.111215	0.455818	0.479343	0.113119	0.146414	0.758646	0.17611	0.142412	0.000375233	0.133568	0.0133346	0.0461274	0.314054	0.214017	0.0249409	0.124763	0.653208	0.442119	0.130064	0.0567999	0.0731401	0.133533	0.000589987	0.0178807	0.283906	0.457975	0.104778	0.00801749	0.0112884	0.438941	0.0231218	0.0528015	0.00620281	0.39236	0.255334	0.396358	0.53231	0.692471	0.508308	0.890738	0.346274	0.572833	0.261639	0.6763	0.016898	0.37872
R^2 EZ	0.6044	0.948051	0.973846	0.90728	0.973739	0.947143	0.934851	0.880052	0.959814	0.976532	0.886982	0.954489	0.934513	0.880544	0.972757	0.935668	0.901809	0.880744	0.878506	0.942522	0.961617	0.883078	0.962271	0.778153	0.884207	0.911792	0.905896	0.973399	0.965415	0.921054	0.908057	0.95128	0.888094	0.889193	0.839363	0.902817	0.989785	0.919559	0.908743	0.918872	0.960458	0.961662	0.864126	0.893039	0.932502	0.944258	0.894635	0.97913
Last cell	157.839	87.095	147.672	111.378	80.185	68.292	125.223	95.452	173.362	116.609	107.292	105.883	224.707	145.106	134.614	151.548	100.562	127.659	144.841	105.636	138.577	128.019	168.474	132.373	163.324	125.276	186.801	204.403	162.124	194.995	92.769	227.66	157.2	111.351	68.319	135.235	156.042	228.375	142.404	153.456	257.833	207.456	297.992	235.358	216.876	289.756	177.206	140.531

## Sheet: Day 4 (Approach 1)
Plant	1	2	3	4	5	6	7	8	9	10	11	12	13	14	15	16	17	18	19	20	21	22	23	24	25	26	27	28	29	30	31	32	33	34
Criterion	1	1	1	1	1	1	1	1	1	1	1	1	1	1	1	1	1	1	1	1	1	1	1	1	2	1	1	1	1	1	1	1	1	1
NMZ	20	23	24	20	25	26	23	20	21	25	21	21	20	22	23	22	29	23	18	19	26	23	17	21	6	20	17	25	19	26	19	19	15	19
NEZ	11	3	8	11	7	9	7	10	4	4	3	11	10	9	10	11	7	10	10	11	4	9	9	7	19	9	10	7	12	5	7	6	13	11
rMZ	1.00663	1.02714	1.00556	1.00121	1.02262	1.00216	1.01764	1.01438	1.02629	1.03667	1.03644	1.0201	1.01284	1.02728	1.01543	1.01064	1.01937	1.04097	1.04077	1.00539	1.05368	1.02126	1.01728	1.01124	1.06057	1.03489	1.00876	1.04576	1.02871	1.01839	1.01838	1.02711	1.00411	1.00599
l0MZ	8.36802	8.8724	7.33848	8.74944	7.05061	6.92081	7.3975	6.44928	7.60507	7.09145	7.78623	6.45161	8.32072	6.7918	6.32452	7.92832	5.90944	6.16743	5.20267	6.38949	4.05257	6.68009	7.80672	6.58412	9.66463	6.29715	8.95577	5.24552	6.27282	6.63859	7.49879	6.40619	7.89425	7.15942
rEZ	1.19358	1.87325	1.27469	1.19333	1.34506	1.32004	1.36285	1.29101	1.76469	1.57306	1.70714	1.28981	1.30842	1.40063	1.38198	1.33665	1.53261	1.32225	1.37349	1.36717	1.61468	1.31993	1.3566	1.41366	1.20183	1.43229	1.32417	1.53325	1.29404	1.63978	1.40316	1.57539	1.25726	1.37006
l0EZ	9.57161	17.0128	9.98845	10.0845	13.8138	8.92424	11.7355	8.807	15.0072	18.1336	19.2719	11.0127	10.6245	12.5476	8.95429	11.7447	10.513	14.9595	11.4344	7.52448	19.2039	11.5981	10.5666	10.2571	3.63507	12.6314	11.2055	15.8377	11.206	12.4315	14.2098	11.3237	8.61972	9.27887
LMZ measued	179.508	282.507	192.648	178.896	238.049	187.595	212.716	152.548	213.367	287.113	244.784	171.616	196.035	205.49	178.923	197.768	229.463	233.545	136.322	129.502	228.819	199.992	154.561	156.134	493.883	179.87	164.406	243.562	156.651	224.748	175.923	161.246	125.232	146.665
LEZ measured	362.977	203.087	302.323	381.261	404.139	420.059	360.063	479.47	326.66	255.969	185.919	768.477	659.254	869.302	813.658	1099.31	575.433	939.678	981.261	874.139	295.595	557.728	586.572	368.693	401.466	990.395	720.517	866.096	1011.79	354.365	474.75	461.392	820.363	1041.01
LMZ+LEZ measured	542.485	485.594	494.971	560.157	642.188	607.654	572.779	632.018	540.027	543.082	430.703	940.093	855.289	1074.79	992.581	1297.08	804.896	1173.22	1117.58	1003.64	524.414	757.72	741.133	524.827	895.349	1170.27	884.923	1109.66	1168.44	579.113	650.673	622.638	945.595	1187.67
R^2 MZ	0.0953964	0.531005	0.0289289	0.00228076	0.437033	0.00869261	0.249459	0.101951	0.406174	0.72605	0.513571	0.190987	0.0634084	0.412609	0.13325	0.157782	0.560999	0.57602	0.641222	0.0282176	0.673499	0.289644	0.22716	0.242488	0.401251	0.659736	0.132554	0.605245	0.6087	0.237111	0.114539	0.308143	0.00609782	0.0256521
R^2 EZ	0.959169	0.984214	0.827395	0.96572	0.871049	0.960353	0.819364	0.960307	0.917579	0.899833	0.946168	0.97236	0.947191	0.942129	0.914527	0.961744	0.977565	0.977762	0.928112	0.922222	0.919997	0.967379	0.914681	0.959317	0.839032	0.926194	0.975915	0.963958	0.950517	0.950724	0.933629	0.883065	0.95761	0.98608
Last cell	82.524	108.075	117.308	85.341	162.65	119.721	120.418	125.745	197.488	110.809	84.433	175.408	199.83	158.476	189.608	303.99	182.553	199.445	208.065	236.815	137.75	198.177	129.245	103.744	142.868	197.824	175.992	252.865	178.746	168.285	108.09	184.699	219.273	245.387

## Sheet: Day 5 (Approach 1)
Plant	1	2	3	4	5	6	7	8	9	10	11	12	13	14	15	16	17	18	19	20	21	22	23	24	25	26	27	28	29	30	31	32
Criterion	1	1	1	1	1	1	1	1	1	1	1	1	1	1	1	1	1	1	1	1	3	1	1	1	1	1	1	3	1	1	1	1
NMZ	26	30	27	21	20	30	28	26	21	25	24	22	22	26	26	30	20	27	29	27	24	25	19	19	24	27	19	29	20	23	26	18
NEZ	6	7	7	5	5	7	10	7	5	7	10	12	11	11	12	7	15	14	14	16	11	12	7	10	8	10	12	12	8	10	7	7
rMZ	1.03964	1.02306	1.0123	1.04014	1.03659	1.03558	1.00275	1.02062	1.04613	1.01101	1.03025	1.00077	1.03523	1.01247	1.00289	1.02518	1.00052	1.01617	1.0037	1.00337	1.01034	1.00665	1.06067	1.03026	1.02907	1.02614	1.02226	1.029	1.04072	1.03572	1.03661	1.06584
l0MZ	5.36987	4.92517	6.20223	6.00194	5.55655	4.14203	6.36353	4.77192	5.95319	6.29283	7.14153	6.89611	6.58569	8.23191	8.08536	6.43355	10.0401	6.62885	8.17325	9.13665	7.53964	7.77501	6.34309	6.74593	6.08668	5.24459	6.74222	5.32814	6.43361	5.63249	5.23768	6.65662
rEZ	1.53737	1.53935	1.43837	1.44951	1.724	1.51477	1.22019	1.46497	1.70877	1.43645	1.2803	1.30501	1.27007	1.32248	1.2825	1.44688	1.22221	1.24552	1.2473	1.19019	1.33576	1.28961	1.44053	1.32843	1.42878	1.33164	1.26625	1.25242	1.39065	1.33927	1.53455	1.42141
l0EZ	15.4105	10.9424	9.28588	13.3589	11.7221	12.7281	8.09147	8.1723	16.8019	9.07748	14.9774	8.33063	13.9049	12.0288	10.4443	16.4452	11.1156	11.2044	9.37925	11.104	7.51506	9.14814	18.4477	12.3996	12.0658	10.2658	10.0539	11.0757	14.1577	12.4977	14.5677	20.0264
LMZ measued	243.018	215	205.617	196.329	162.896	221.545	190.985	169.891	211.123	183.49	254.152	155.743	220.11	253.759	224.396	297.253	206.459	229.9	230.06	262.746	171.599	222.945	223.446	172.964	210.502	209.817	163.602	242.256	196.866	200.835	227.986	219.31
LEZ measured	559.482	628.303	375.492	252.586	409.683	662.141	308.157	342.832	554.297	345.108	797.577	850.855	853.908	1084.12	997.841	669.529	1217.09	1165.21	1049.97	1088.36	715.667	895.867	713.56	842.443	705.109	707.753	848.686	761.349	704.975	866.75	782.457	743.097
LMZ+LEZ measured	802.5	843.303	581.109	448.915	572.579	883.686	499.142	512.723	765.42	528.598	1051.73	1006.6	1074.02	1337.88	1222.24	966.782	1423.55	1395.11	1280.03	1351.11	887.266	1118.81	937.006	1015.41	915.611	917.57	1012.29	1003.61	901.841	1067.58	1010.44	962.407
R^2 MZ	0.619091	0.417948	0.0940461	0.585756	0.524809	0.66652	0.00783097	0.209978	0.505045	0.135137	0.442829	0.000374266	0.445121	0.280278	0.00901312	0.331869	0.000187367	0.19284	0.0219787	0.0173367	0.0409512	0.0192234	0.615414	0.414887	0.595039	0.337833	0.174551	0.506292	0.574252	0.497167	0.539965	0.882926
R^2 EZ	0.945129	0.988895	0.957524	0.784175	0.972572	0.965496	0.806987	0.979359	0.978104	0.987748	0.903162	0.946629	0.909421	0.927365	0.8438	0.976007	0.937257	0.883189	0.936583	0.955034	0.962599	0.893003	0.963856	0.927541	0.90917	0.940619	0.846557	0.940415	0.849125	0.94278	0.90052	0.928971
Last cell	257.284	268.31	155.582	113.697	195.774	274.273	84.836	99.616	252.221	105.761	239.848	186.095	102.225	245.129	238.527	238.428	192.37	137.98	149.538	178.563	216.975	134.99	200.151	136.981	200.471	152.498	184.014	93.245	123.73	208.289	214.046	187.022

## Sheet: Day 6 (Approach 1)
Plant	1	2	3	4	5	6	7	8	9	10	11	12	13	14	15	16	17	18	19	20	21	22	23	24	25	26	27	28	29	30	31	32	33	34	35
Criterion	1	1	1	1	1	1	1	1	1	1	1	1	1	1	1	1	1	1	1	1	1	1	1	1	1	1	1	1	1	1	1	1	1	1	1
NMZ	28	36	19	27	32	30	21	30	32	26	25	31	29	22	24	31	24	26	26	28	30	24	25	26	26	23	24	28	23	24	20	16	21	28	21
NEZ	10	5	15	7	7	10	13	12	11	11	16	8	10	14	17	15	11	11	11	10	16	11	13	8	11	14	10	6	7	11	10	14	11	8	14
rMZ	1.00321	1.00775	1.00402	1.02622	1.00239	1.01185	1.00021	1.02978	1.03013	1.01472	1.00035	1.02884	1.0233	1.01495	1.00636	1.01677	1.02526	1.03264	1.00556	1.00637	1.00149	1.04898	1.00921	1.02069	1.00651	1.00923	1.01051	1.01048	1.05499	1.00282	1.03573	1.02798	1.02691	1.01899	1.00059
l0MZ	6.71705	7.11411	7.78492	5.26345	5.76082	5.48129	8.8415	6.20317	6.67395	9.80714	8.89436	6.43449	7.08414	7.93672	9.24329	6.48381	7.22926	6.956	7.85396	7.51195	6.61856	5.62286	7.14826	7.2118	5.84871	5.63845	8.1635	8.133	5.25998	7.21395	6.58379	7.0997	7.01815	7.8652	7.19864
rEZ	1.2272	1.50271	1.10142	1.31778	1.3913	1.24039	1.2152	1.2451	1.26313	1.24286	1.23137	1.43509	1.28939	1.25024	1.18642	1.20621	1.26559	1.23106	1.27234	1.36164	1.2003	1.25544	1.22098	1.42525	1.33692	1.2636	1.31869	1.57162	1.43067	1.28806	1.33015	1.218	1.29874	1.45246	1.17333
l0EZ	7.33509	10.4088	9.14521	12.304	7.08071	8.10362	10.2387	14.8707	17.8179	14.4775	9.33173	15.9933	14.5921	11.2525	11.2313	11.0577	13.2748	17.0894	9.32639	9.03109	7.25215	18.4312	9.71483	13.3944	7.44116	7.24441	12.3605	13.4344	18.9298	8.41049	13.1545	10.8514	12.2102	15.5064	7.98935
LMZ measued	202.199	310.348	160.249	209.359	194.894	200.54	192.448	298.048	360.157	311.168	224.974	325.479	295.658	206.989	242.135	267.467	240.933	285.963	225.26	197.243	199.303	250.074	202.34	247.109	170.89	147.241	230.785	267.943	236.66	183.982	194.909	144.256	199.394	298.893	155.66
LEZ measured	273.001	208.849	325.823	329.309	242.083	330.916	693.316	981.671	1095.16	766.187	1436.51	946.74	821.688	1232.99	1337.05	1092.34	786.485	802.584	602.826	710.384	839.291	1022.27	668.964	706.201	733.838	893.721	769.005	523.991	717.387	606.941	888.717	930.799	932.86	925.312	568.643
LMZ+LEZ measured	475.2	519.197	486.072	538.668	436.977	531.456	885.764	1279.72	1455.31	1077.36	1661.49	1272.22	1117.35	1439.98	1579.18	1359.8	1027.42	1088.55	828.086	907.627	1038.59	1272.35	871.304	953.31	904.728	1040.96	999.79	791.934	954.047	790.923	1083.63	1075.06	1132.25	1224.2	724.303
R^2 MZ	0.01141	0.0531836	0.00551264	0.412664	0.0126538	0.186393	2.10535e-05	0.716559	0.539509	0.359669	0.000198921	0.579483	0.398733	0.313734	0.0638101	0.315017	0.355795	0.524436	0.0324396	0.0630971	0.00312851	0.815254	0.156442	0.586592	0.0343995	0.0725294	0.0562553	0.15955	0.789514	0.00642553	0.322755	0.285679	0.3416	0.240042	0.000197796
R^2 EZ	0.958929	0.969316	0.861141	0.762494	0.927527	0.937902	0.957353	0.9098	0.828214	0.86884	0.877197	0.907988	0.883546	0.970979	0.861499	0.915321	0.953724	0.955894	0.830179	0.983234	0.89886	0.912507	0.919679	0.968883	0.967405	0.965569	0.894442	0.87592	0.919861	0.944673	0.969838	0.941538	0.836644	0.980514	0.736564
Last cell	69.863	82.352	50.041	126.053	101.91	84.068	151.111	154.975	245.433	137.356	251.029	296.96	111.778	268.737	235.978	223.369	121.518	152.798	122.865	182.151	234.975	168.669	103.341	177.181	215.345	162.548	128.102	117.435	163.406	184.845	220.229	181.865	99.836	264.392	212.101

## Sheet: Day 8 (Approach 1)
Plant	1	2	3	4	5	6	7	8	9	10	11	12	13	14	15	16	17	18	19	20	21	22	23	24	25	26	27	28	29	30	31	32	33	34	35	36
Criterion	1	1	1	1	1	1	2	1	1	1	1	1	1	1	1	1	1	1	1	1	1	1	1	1	1	1	1	1	1	1	1	1	1	1	1	1
NMZ	26	28	22	31	24	22	42	24	22	32	25	28	30	38	22	25	26	30	30	27	33	21	34	23	16	30	24	29	23	29	25	30	24	26	28	23
NEZ	5	11	10	5	11	13	0	14	13	7	10	14	10	6	18	11	12	9	13	11	12	14	14	19	15	11	13	11	15	9	14	16	12	14	8	14
rMZ	1.02005	1.00435	1.00715	1.03769	1.01725	1.01098	1.0838	1.02231	1.03446	1.0156	1.02435	1.01255	1.03686	1.03645	1.01206	1.02542	1.01884	1.0359	1.0415	1.00463	1.03454	1.00217	1.01949	1.017	1.00565	1.03331	1.03822	1.02504	1.01951	1.0192	1.02657	1.01883	1.01965	1.01949	1.0332	1.00479
l0MZ	7.66762	7.37934	6.54518	5.60628	7.33373	8.57575	5.20652	8.09954	7.87383	7.75205	8.99868	8.66076	5.78943	6.25298	7.97124	5.38809	7.59579	6.62073	4.66139	7.05003	5.34431	9.74595	7.40049	6.9409	6.38651	5.77791	5.02086	6.53651	7.01373	7.34708	5.45864	6.55142	6.75359	8.44465	6.88432	7.75502
rEZ	1.3518	1.16526	1.28998	1.24539	1.1369	1.12308	0	1.16828	1.23739	1.37412	1.30479	1.21816	1.27472	1.41533	1.1972	1.34112	1.26971	1.31879	1.26417	1.30539	1.24388	1.25101	1.22126	1.15837	1.22894	1.30265	1.24501	1.32139	1.2498	1.35993	1.21428	1.19504	1.2856	1.24539	1.35189	1.24586
l0EZ	14.559	9.16461	7.60609	18.0921	11.7163	10.9537	0	15.1021	18.7721	16.6045	19.3313	14.1702	18.6115	24.3322	10.5643	10.9816	12.6295	19.3039	15.3273	8.03464	16.2988	10.7636	16.2976	10.3088	7.08939	15.2672	12.8807	14.3967	11.1159	13.3402	11.1602	11.864	11.5725	13.6834	17.6966	9.24753
LMZ measued	262.513	226.765	157.57	335.08	217.556	223.666	2119.19	256.724	254.985	327.964	315.194	296.308	315.481	511.744	202.345	187.673	261.575	359.89	275.053	206.618	325.54	213.293	362.995	195.894	109.642	293.848	195.127	277.799	203.06	287.062	197.191	269.051	207.984	288.954	320.639	191.533
LEZ measured	198.303	285.333	411.315	185.873	306.946	371.051	0	894.064	1457.15	551.831	1114.64	1171.54	967.306	593.602	1589.85	1093.62	985.65	880.701	1513	640.34	1076.78	1205.55	1467.27	1252.97	844.965	1143.16	1139.07	1212.53	1640.74	740.405	941.471	1203.99	1019.19	1427.12	701.697	1036.21
LMZ+LEZ measured	460.816	512.098	568.885	520.953	524.502	594.717	0	1150.79	1712.14	879.795	1429.84	1467.85	1282.79	1105.35	1792.19	1281.29	1247.22	1240.59	1788.05	846.958	1402.32	1418.84	1830.27	1448.86	954.607	1437	1334.2	1490.33	1843.8	1027.47	1138.66	1473.04	1227.18	1716.07	1022.34	1227.74
R^2 MZ	0.391459	0.0177792	0.0667688	0.573689	0.461021	0.0409163	0.834654	0.480025	0.751666	0.255385	0.343676	0.155404	0.719484	0.702943	0.166558	0.515731	0.19458	0.575648	0.71994	0.030393	0.739241	0.00426698	0.399014	0.321295	0.0130259	0.697187	0.657909	0.5871	0.466828	0.369241	0.337479	0.28981	0.368179	0.311327	0.522369	0.0257809
R^2 EZ	0.974119	0.933256	0.951826	0.924307	0.857135	0.764312	0	0.731359	0.857959	0.774832	0.890926	0.924666	0.794951	0.926135	0.960093	0.936238	0.965234	0.938311	0.868256	0.888779	0.945338	0.948562	0.879062	0.90592	0.969629	0.93631	0.928262	0.890585	0.892095	0.970833	0.890179	0.935447	0.906252	0.9429	0.945364	0.902141
Last cell	66.609	44.809	127.993	50.941	34.504	82.075	194.212	110.786	218.42	110.008	180.157	196.304	171.37	163.032	262.017	260.935	192.866	229.667	169.796	105.549	155.6	202.813	224.469	260.493	201.79	183.218	177.872	156.422	342.139	182.142	150.659	140.489	144.82	272.602	166.033	147.362

## Sheet: Day 10 (Approach 1)
Plant	1	2	3	4	5	6	7	8	9	10	11	12	13	14	15	16	17	18	19	20	21	22	23	24	25	26	27	28	29
Criterion	1	1	1	1	3	1	1	1	1	1	1	1	1	1	1	1	1	1	1	1	1	1	1	1	1	1	1	1	1
NMZ	16	27	33	29	27	26	26	20	20	18	23	30	35	24	23	22	26	28	24	30	36	26	27	33	31	29	33	27	22
NEZ	12	10	5	8	10	16	13	9	18	18	18	13	11	17	11	14	11	13	16	12	6	14	13	11	10	15	14	10	10
rMZ	1.00696	1.02592	1.03012	1.04039	1.01745	1.0021	1.00006	1.01525	1.03193	1.03787	1.01751	1.01909	1.03354	1.02639	1.05688	1.03812	1.00394	1.03047	1.01265	1.03872	1.03949	1.01782	1.0084	1.03349	1.02633	1.0333	1.02791	1.02049	1.04938
l0MZ	9.23258	7.21383	6.64547	6.20682	7.99143	10.7477	10.1926	9.3849	6.07778	7.77415	7.06754	7.22515	4.95635	6.6567	5.93136	6.74858	9.6125	5.77865	7.81565	5.48868	5.59391	6.82587	8.9033	4.85819	6.49591	5.88411	5.58198	8.15637	6.78127
rEZ	1.2726	1.27055	1.59663	1.35963	1.32451	1.18125	1.24317	1.36094	1.13343	1.15494	1.15603	1.23417	1.28187	1.14957	1.28303	1.20635	1.30042	1.23114	1.22984	1.24772	1.55054	1.24738	1.29714	1.29772	1.26876	1.19261	1.19184	1.34877	1.29034
l0EZ	10.7267	15.1091	17.9475	19.5669	11.7561	11.7889	12.5647	13.7031	11.6913	16.0891	11.0915	14.2654	15.4631	12.4199	22.4152	15.1063	13.3323	13.3837	12.5335	16.8823	28.3914	12.9151	11.9115	14.6299	16.9002	15.6224	15.1552	16.2694	21.6927
LMZ measued	157.074	286.286	378.531	341.883	286.229	279.082	270.605	220.998	172.876	200.197	200.083	297.301	334.688	224.142	268.818	229.73	244.188	257.682	220.243	311.071	440.159	230.05	271.443	287.867	317.371	284.772	305.07	291.792	273.102
LEZ measured	874.944	719.394	459.929	781.542	789.245	1064.41	1091.44	768.419	872.08	1510.1	1065.24	1112.17	1016.01	945.151	1458.95	1148.52	963.038	1067.9	1763.33	1158.03	1015.55	1395.04	1454.73	1061.26	842.09	1257.62	1002.2	1220.14	1160.99
LMZ+LEZ measured	1032.02	1005.68	838.46	1123.42	1075.47	1343.49	1362.05	989.417	1044.96	1710.3	1265.32	1409.47	1350.7	1169.29	1727.77	1378.25	1207.23	1325.58	1983.57	1469.1	1455.7	1625.09	1726.18	1349.12	1159.46	1542.39	1307.27	1511.93	1434.09
R^2 MZ	0.0527705	0.37076	0.579642	0.607366	0.156413	0.00487376	5.13651e-06	0.188142	0.308051	0.433531	0.398777	0.316889	0.582823	0.432223	0.946455	0.652881	0.0173668	0.516834	0.232137	0.664239	0.759401	0.228978	0.16063	0.851943	0.428755	0.744729	0.530161	0.715188	0.528661
R^2 EZ	0.936162	0.958303	0.950231	0.930775	0.804082	0.87942	0.771535	0.906242	0.938072	0.815331	0.879567	0.918963	0.993548	0.90197	0.936983	0.935763	0.977206	0.929856	0.920891	0.944658	0.953348	0.909681	0.918978	0.924911	0.920805	0.959609	0.958667	0.886469	0.88711
Last cell	206.412	147.013	206.038	188.038	77.026	124.105	101.849	121.864	157.44	134.218	112.847	173.183	228.051	118.03	277.127	196.013	180.324	189.581	215.673	211.645	361.812	278.331	176.475	152.706	299.575	207.653	127.569	223.803	240.969

## Sheet: Day 8 (Approach 2)
Plant	1	2	3	4	5	6	7	8	9	10	11	12	13	14	15	16	17	18	19	20	21	22
Criterion	1	1	1	1	1	1	1	1	1	1	1	1	1	3	1	1	1	1	1	1	1	1
NMZ	29	24	32	26	27	29	24	20	20	23	26	36	18	20	23	21	26	25	20	29	30	23
NEZ	15	15	16	10	12	8	16	19	15	7	20	11	16	19	22	14	12	19	15	11	11	9
rMZ	1.01738	1.01962	1.00064	1.04089	1.04774	1.04022	1.03984	1.0307	1.04176	1.05783	1.02544	1.03381	1.00811	1.00504	1.00224	1.00946	1.02711	1.02358	1.03966	1.03801	1.04281	1.04478
l0MZ	6.28923	7.0276	9.00741	7.21989	5.52872	6.47878	6.80429	6.90153	5.83013	5.60944	5.38053	5.97011	9.1627	6.16265	5.92923	8.63164	6.31785	6.91001	6.96046	5.45262	6.40402	8.02003
rEZ	1.19035	1.18973	1.20647	1.26472	1.24802	1.31429	1.17075	1.16918	1.17261	1.3667	1.13351	1.2378	1.15973	1.17903	1.16996	1.2358	1.27893	1.18126	1.21609	1.28666	1.25003	1.28897
l0EZ	11.1993	12.588	10.2242	20.3319	18.6117	20.6578	16.8803	12.6583	13.023	23.3653	10.0985	21.2615	10.9316	6.091	6.62818	10.8455	12.4657	12.2818	15.1377	15.9402	25.7561	21.2591
LMZ measued	237.83	218.07	296.42	327.14	302.09	351.07	270.69	196.24	179.16	260.58	201.53	421.8	181.31	121.01	151.39	201.91	243.47	237.04	213	293.29	382.6	313.95
LEZ measured	955.73	999.19	1195.21	940.82	1248.79	711.51	1331.85	1633.76	887.74	683.39	1029.04	1052.51	825.65	921.9	1428.27	1048.78	1039.16	1862.46	1537.01	1105.15	1374.84	840.99
LMZ+LEZ measured	1193.56	1217.26	1491.63	1267.96	1550.88	1062.58	1602.54	1830	1066.9	943.97	1230.57	1474.31	1006.96	1042.91	1579.66	1250.69	1282.63	2099.5	1750.01	1398.44	1757.44	1154.94
R^2 MZ	0.428185	0.256303	0.000986844	0.814547	0.674544	0.802226	0.629199	0.241175	0.684615	0.833115	0.353592	0.683317	0.0351157	0.0144307	0.00145105	0.119233	0.347773	0.37373	0.410483	0.533613	0.831892	0.831332
R^2 EZ	0.854286	0.97385	0.960297	0.870864	0.923369	0.932781	0.903382	0.94975	0.956327	0.951322	0.858444	0.924988	0.810506	0.939095	0.908078	0.953341	0.956586	0.941865	0.868574	0.871165	0.920931	0.947627
Last cell	162.98	177.76	218.74	199.19	172.97	226.07	194.1	183.23	175.97	162.94	138.01	158.78	103.32	162.97	175.5	155.32	179.57	280.92	229.75	187	249.06	178.68

## Sheet:  Day 6-8-10 Approach 1 and 2
Plant	1	2	3	4	5	6	7	8	9	10	11	12	13	14	15	16	17	18	19	20	21	22	23	24	25	26	27	28	29	30	31	32	33	34	35	1	2	3	4	5	6	7	8	9	10	11	12	13	14
Criterion	1	1	1	1	1	1	1	1	1	1	1	1	1	1	1	1	1	1	1	1	1	1	1	1	1	1	1	1	1	1	1	1	1	1	1	1	1	1	1	1	1	2	1	1	1	1	1	1	1
NMZ	28	36	19	27	32	30	21	30	32	26	25	31	29	22	24	31	24	26	26	28	30	24	25	26	26	23	24	28	23	24	20	16	21	28	21	26	28	22	31	24	22	42	24	22	32	25	28	30	38
NEZ	10	5	15	7	7	10	13	12	11	11	16	8	10	14	17	15	11	11	11	10	16	11	13	8	11	14	10	6	7	11	10	14	11	8	14	5	11	10	5	11	13	0	14	13	7	10	14	10	6
rMZ	1.00321	1.00775	1.00402	1.02622	1.00239	1.01185	1.00021	1.02978	1.03013	1.01472	1.00035	1.02884	1.0233	1.01495	1.00636	1.01677	1.02526	1.03264	1.00556	1.00637	1.00149	1.04898	1.00921	1.02069	1.00651	1.00923	1.01051	1.01048	1.05499	1.00282	1.03573	1.02798	1.02691	1.01899	1.00059	1.02005	1.00435	1.00715	1.03769	1.01725	1.01098	1.0838	1.02231	1.03446	1.0156	1.02435	1.01255	1.03686	1.03645
l0MZ	6.71705	7.11411	7.78492	5.26345	5.76082	5.48129	8.8415	6.20317	6.67395	9.80714	8.89436	6.43449	7.08414	7.93672	9.24329	6.48381	7.22926	6.956	7.85396	7.51195	6.61856	5.62286	7.14826	7.2118	5.84871	5.63845	8.1635	8.133	5.25998	7.21395	6.58379	7.0997	7.01815	7.8652	7.19864	7.66762	7.37934	6.54518	5.60628	7.33373	8.57575	5.20652	8.09954	7.87383	7.75205	8.99868	8.66076	5.78943	6.25298
rEZ	1.2272	1.50271	1.10142	1.31778	1.3913	1.24039	1.2152	1.2451	1.26313	1.24286	1.23137	1.43509	1.28939	1.25024	1.18642	1.20621	1.26559	1.23106	1.27234	1.36164	1.2003	1.25544	1.22098	1.42525	1.33692	1.2636	1.31869	1.57162	1.43067	1.28806	1.33015	1.218	1.29874	1.45246	1.17333	1.3518	1.16526	1.28998	1.24539	1.1369	1.12308	0	1.16828	1.23739	1.37412	1.30479	1.21816	1.27472	1.41533
l0EZ	7.33509	10.4088	9.14521	12.304	7.08071	8.10362	10.2387	14.8707	17.8179	14.4775	9.33173	15.9933	14.5921	11.2525	11.2313	11.0577	13.2748	17.0894	9.32639	9.03109	7.25215	18.4312	9.71483	13.3944	7.44116	7.24441	12.3605	13.4344	18.9298	8.41049	13.1545	10.8514	12.2102	15.5064	7.98935	14.559	9.16461	7.60609	18.0921	11.7163	10.9537	0	15.1021	18.7721	16.6045	19.3313	14.1702	18.6115	24.3322
LMZ measued	202.199	310.348	160.249	209.359	194.894	200.54	192.448	298.048	360.157	311.168	224.974	325.479	295.658	206.989	242.135	267.467	240.933	285.963	225.26	197.243	199.303	250.074	202.34	247.109	170.89	147.241	230.785	267.943	236.66	183.982	194.909	144.256	199.394	298.893	155.66	262.513	226.765	157.57	335.08	217.556	223.666	2119.19	256.724	254.985	327.964	315.194	296.308	315.481	511.744
LEZ measured	273.001	208.849	325.823	329.309	242.083	330.916	693.316	981.671	1095.16	766.187	1436.51	946.74	821.688	1232.99	1337.05	1092.34	786.485	802.584	602.826	710.384	839.291	1022.27	668.964	706.201	733.838	893.721	769.005	523.991	717.387	606.941	888.717	930.799	932.86	925.312	568.643	198.303	285.333	411.315	185.873	306.946	371.051	0	894.064	1457.15	551.831	1114.64	1171.54	967.306	593.602
LMZ+LEZ measured	475.2	519.197	486.072	538.668	436.977	531.456	885.764	1279.72	1455.31	1077.36	1661.49	1272.22	1117.35	1439.98	1579.18	1359.8	1027.42	1088.55	828.086	907.627	1038.59	1272.35	871.304	953.31	904.728	1040.96	999.79	791.934	954.047	790.923	1083.63	1075.06	1132.25	1224.2	724.303	460.816	512.098	568.885	520.953	524.502	594.717	0	1150.79	1712.14	879.795	1429.84	1467.85	1282.79	1105.35
R^2 MZ	0.01141	0.0531836	0.00551264	0.412664	0.0126538	0.186393	2.10535e-05	0.716559	0.539509	0.359669	0.000198921	0.579483	0.398733	0.313734	0.0638101	0.315017	0.355795	0.524436	0.0324396	0.0630971	0.00312851	0.815254	0.156442	0.586592	0.0343995	0.0725294	0.0562553	0.15955	0.789514	0.00642553	0.322755	0.285679	0.3416	0.240042	0.000197796	0.391459	0.0177792	0.0667688	0.573689	0.461021	0.0409163	0.834654	0.480025	0.751666	0.255385	0.343676	0.155404	0.719484	0.702943
R^2 EZ	0.958929	0.969316	0.861141	0.762494	0.927527	0.937902	0.957353	0.9098	0.828214	0.86884	0.877197	0.907988	0.883546	0.970979	0.861499	0.915321	0.953724	0.955894	0.830179	0.983234	0.89886	0.912507	0.919679	0.968883	0.967405	0.965569	0.894442	0.87592	0.919861	0.944673	0.969838	0.941538	0.836644	0.980514	0.736564	0.974119	0.933256	0.951826	0.924307	0.857135	0.764312	0	0.731359	0.857959	0.774832	0.890926	0.924666	0.794951	0.926135
Last cell	69.863	82.352	50.041	126.053	101.91	84.068	151.111	154.975	245.433	137.356	251.029	296.96	111.778	268.737	235.978	223.369	121.518	152.798	122.865	182.151	234.975	168.669	103.341	177.181	215.345	162.548	128.102	117.435	163.406	184.845	220.229	181.865	99.836	264.392	212.101	66.609	44.809	127.993	50.941	34.504	82.075	194.212	110.786	218.42	110.008	180.157	196.304	171.37	163.032
[truncated: 73 more columns]
