# Supplementary material for: A Sizer model for cell differentiation in Arabidopsis thaliana root growth
Source: Mol Syst Biol. 2018 Jan 11;14(1):e7687. doi: 10.15252/msb.20177687 (PMC5787709; doi:10.15252/msb.20177687)
Supplement: Supplementary file 10 — Dataset EV2 [file MSB-14-e7687-s010.zip › Dataset_EV2/pRP5_epidermis_automatic_sequence_approach_1.xls]

## Sheet: Day 1
Plant	1	2	3	4	5	6	7	8	9	10	11	12	13	14
Criterion	1	1	1	3	1	1	1	1	1	1	1	1	1	1
NMZ	13	19	18	14	18	14	14	17	18	16	15	10	15	12
NEZ	6	4	5	6	4	4	5	6	4	5	6	9	9	6
rMZ	1.02711	1.03519	1.06166	1.04209	1.05804	1.03989	1.02977	1.00492	1.03285	1.0255	1.01351	1.0083	1.00737	1.05051
l0MZ	7.00456	5.42743	4.89676	5.85543	4.7635	6.47919	6.13758	7.06964	5.71459	7.53093	7.72717	6.88186	7.55104	6.39803
rEZ	1.2631	1.49454	1.30269	1.2632	1.43919	1.44913	1.37005	1.28336	1.59088	1.22663	1.31217	1.21146	1.15237	1.25574
l0EZ	10.8368	10.5159	13.7263	9.27206	13.7069	10.8152	11.6182	8.7073	10.448	13.0856	10.4662	7.56502	8.43338	11.6118
LMZ measued	108.311	143.937	159.18	109.938	148.346	119.923	106.711	128.609	138.889	150.09	130.164	72.333	120.878	103.29
LEZ measured	163.255	128.081	163.877	145.488	147.428	119.007	171.701	140.861	153.351	130.357	180.559	207.886	166.284	169.75
LMZ+LEZ measured	271.566	272.018	323.057	255.426	295.774	238.93	278.412	269.47	292.24	280.447	310.723	280.219	287.162	273.04
R^2 MZ	0.391373	0.781794	0.580576	0.50457	0.616712	0.506415	0.261678	0.0102492	0.542892	0.206076	0.075437	0.0219892	0.0383579	0.581515
R^2 EZ	0.817991	0.927543	0.838436	0.655185	0.940688	0.945848	0.741343	0.892771	0.97589	0.683379	0.966644	0.837883	0.819134	0.832349
Last cell	30.504	52.989	62.24	36.3	60.7	43.374	48.023	49.164	73.73	28.474	54.809	31.301	36.03	42.014

## Sheet: Day 2
Plant	1	2	3	4	5	6	7	8	9	10	11	12	13	14	15	16	17	18	19	20	21	22	23	24
Criterion	3	1	1	1	1	1	1	1	1	1	1	1	1	1	1	2	3	1	1	1	1	1	1	1
NMZ	14	31	20	19	19	19	14	24	21	15	16	21	16	21	15	11	21	21	20	17	25	21	19	17
NEZ	5	3	6	11	7	9	5	7	8	9	10	9	11	8	9	12	7	7	10	10	12	7	6	5
rMZ	1.0306	1.02084	1.03485	1.00518	1.00674	1.00189	1.05639	1.02437	1.00498	1.03121	1.02155	1.01111	1.01624	1.00482	1.03965	1.04014	1.02472	1.02088	1.00033	1.00276	1.00004	1.03786	1.04034	1.03522
l0MZ	8.91819	5.42092	6.32035	7.49551	8.83577	7.18412	7.10031	6.54219	7.32093	7.81948	7.35639	8.41569	6.47295	8.00313	7.50093	8.53978	6.14291	5.56339	7.70101	8.9189	5.9772	5.90655	6.48328	8.19331
rEZ	1.51379	1.98685	1.3949	1.19866	1.29829	1.21044	1.25335	1.37525	1.19525	1.17919	1.24853	1.18448	1.13327	1.28037	1.16171	1.18132	1.27742	1.28948	1.20854	1.20933	1.21596	1.24088	1.30273	1.36259
l0EZ	9.35303	14.6208	12.1243	9.3094	12.3301	7.71566	15.4599	11.418	9.00976	12.5967	10.3838	10.9553	8.701	8.96343	13.2415	5.89522	9.86299	8.432	8.45638	10.3919	6.58494	14.6699	13.5198	16.533
LMZ measued	155.239	237.443	184.772	142.158	160.701	140.729	147.805	214.536	153.332	148.716	140.354	163.449	121.422	162.64	152.202	239.446	168.221	148.458	155.093	155.975	150.767	186.483	181.522	190.013
LEZ measured	190.972	205.031	279.737	373.643	284.191	212.535	160.87	355.244	179.819	284.952	430.783	266.697	247.606	256.911	274.702	130.292	208.907	186.222	277.311	348.199	374.82	272.594	231.573	231.118
LMZ+LEZ measured	346.211	442.474	464.509	515.801	444.892	353.264	308.675	569.78	333.151	433.668	571.137	430.146	369.028	419.551	426.904	369.738	377.128	334.68	432.404	504.174	525.587	459.077	413.095	421.131
R^2 MZ	0.322503	0.493344	0.343833	0.00846471	0.0412581	0.00382906	0.649511	0.411969	0.00977268	0.375722	0.302841	0.072427	0.0777118	0.0271444	0.434651	0.393478	0.477226	0.23257	0.000181824	0.0145765	3.99367e-06	0.706816	0.744639	0.408103
R^2 EZ	0.962147	0.956763	0.959777	0.877187	0.896555	0.815819	0.69641	0.958838	0.857857	0.93985	0.913467	0.738542	0.559066	0.920815	0.894097	0.822512	0.950833	0.919672	0.92683	0.937156	0.890141	0.839137	0.928706	0.951415
Last cell	72.751	120.764	112.281	80.328	66.823	54.866	41.43	117.41	55.222	53.426	71.284	72.443	76.621	56.074	43.454	60.839	57.647	51.911	47.335	79.692	74.883	44.114	77.674	69.888

## Sheet: Day 3
Plant	1	2	3	4	5	6	7	8	9	10	11	12	13	14	15	16	17	18	19	20	21	22	23	24	25	26	27	28	29	30	31	32	33	34	35	36	37	38
Criterion	1	1	1	1	3	1	1	1	1	1	1	1	1	1	1	1	1	1	1	1	1	1	1	1	1	1	1	1	1	1	1	1	1	1	1	1	1	1
NMZ	26	17	23	21	18	25	24	26	22	24	16	24	16	19	22	16	22	23	15	20	18	21	21	19	28	28	20	22	21	16	25	17	20	27	20	21	22	22
NEZ	7	13	12	11	16	12	9	6	17	12	10	13	12	9	11	12	9	9	11	8	5	5	6	9	8	5	8	10	9	12	6	10	12	9	6	12	8	13
rMZ	1.04564	1.00126	1.00017	1.02983	1.00558	1.00715	1.01984	1.04703	1.00055	1.00652	1.00463	1.00324	1.0306	1.02898	1.00858	1.00337	1.01011	1.00037	1.0161	1.01878	1.03303	1.05674	1.04882	1.00367	1.01931	1.03657	1.00046	1.02789	1.03114	1.0068	1.03233	1.01586	1.00112	1.01154	1.01648	1.00457	1.01309	1.00136
l0MZ	4.68006	7.7071	6.9011	5.81315	8.10458	6.94257	7.11057	5.16676	8.87124	6.96538	7.1613	7.19213	6.03051	6.66486	8.77873	8.04727	7.91898	6.29113	7.16285	9.29352	8.1555	5.76271	4.8852	6.58852	5.3539	5.7591	8.33799	6.4429	6.57185	7.1514	7.02273	7.4545	7.11598	8.62095	7.85422	8.42005	5.82906	7.12067
rEZ	1.40342	1.22315	1.25587	1.26881	1.22345	1.28116	1.2154	1.40736	1.18563	1.27104	1.22117	1.26908	1.25019	1.40531	1.28049	1.19277	1.27537	1.30248	1.2475	1.29426	1.47372	1.23136	1.35082	1.27992	1.31897	1.45787	1.30907	1.34919	1.24837	1.17505	1.35005	1.21991	1.24408	1.3391	1.39902	1.21353	1.31991	1.20303
l0EZ	16.7099	8.1728	6.97628	11.5515	7.66142	8.67331	11.9016	16.6475	9.02101	9.06559	8.27938	8.16512	9.5434	11.9737	10.6051	9.82537	12.1727	8.0477	9.1836	13.5964	18.8755	18.0777	15.6616	7.2086	9.08483	19.2424	10.2305	11.5372	12.6175	9.21584	19.6236	10.3031	7.42599	12.5143	11.7526	10.6241	8.47837	8.34107
LMZ measued	230.701	133.414	162.778	170.235	143.803	193.559	223.309	260.639	197.586	183.525	121.548	184.241	126.406	170.058	213.842	134.455	202.061	149.109	125.118	226.169	200.301	234.843	178.222	131.821	204.498	278.848	169.492	197.616	192.299	110.85	268.27	147.738	143.9	277.209	186.412	170.29	148.956	158.555
LEZ measured	588.79	632.016	569.369	712.765	1057.18	755.906	347.248	389.688	1072.12	753.684	301.525	858.242	658.658	842.536	698.84	469.829	469.92	348.941	530.82	431.205	347.737	194.747	307.947	273.37	312.995	347.473	342.491	902.936	407.028	378.2	399.222	365.371	547.995	659.944	278.647	564.794	290.602	543.186
LMZ+LEZ measured	819.491	765.43	732.147	883	1200.99	949.465	570.557	650.327	1269.7	937.209	423.073	1042.48	785.064	1012.59	912.682	604.284	671.981	498.05	655.938	657.374	548.038	429.59	486.169	405.191	517.493	626.321	511.983	1100.55	599.327	489.05	667.492	513.109	691.895	937.153	465.059	735.084	439.558	701.741
R^2 MZ	0.710138	0.000683042	2.46369e-05	0.405158	0.0122606	0.0572933	0.243785	0.647454	0.000967214	0.0542574	0.00932722	0.00874589	0.212506	0.318414	0.121728	0.00666148	0.0516684	0.000109394	0.0572698	0.275929	0.424231	0.51369	0.602928	0.0109152	0.209881	0.668317	0.000278017	0.331029	0.70095	0.0259797	0.626214	0.102894	0.000948024	0.160399	0.292264	0.0471864	0.253114	0.00152697
R^2 EZ	0.912927	0.864062	0.859425	0.968774	0.950659	0.974678	0.788017	0.993197	0.926139	0.903906	0.869215	0.946591	0.947622	0.987691	0.914747	0.836519	0.931492	0.974821	0.814369	0.839983	0.934283	0.472034	0.948898	0.974417	0.932522	0.968644	0.939527	0.942091	0.96967	0.914144	0.832099	0.918979	0.869045	0.930343	0.921486	0.963493	0.95933	0.878532
Last cell	164.569	140.453	213.463	165.337	123.8	169.603	91.419	131.051	246.168	114.112	57.687	175.098	89.578	223.601	121.481	131.004	157.417	110.451	99.288	91.916	107.638	93.231	94.732	74.912	102.131	136.304	109.474	276.737	106.736	81.081	133.705	86.021	151.524	208.472	112.208	106.155	59.778	110.183

## Sheet: Day 4
Plant	1	2	3	4	5	6	7	8	9	10	11	12	13	14	15	16	17	18	19	20	21	22	23	24	25	26	27	28	29	30	31	32
Criterion	1	1	1	1	1	3	1	1	1	1	1	1	1	1	1	1	1	1	2	1	1	1	1	1	1	1	1	1	1	1	1	1
NMZ	25	15	16	23	16	14	15	16	16	20	16	15	18	19	18	26	17	17	34	21	18	19	24	23	21	24	19	17	17	22	19	20
NEZ	9	12	11	7	7	10	14	6	9	11	14	7	10	12	10	10	12	13	0	9	14	9	9	11	11	8	9	12	12	9	13	9
rMZ	1.00362	1.00378	1.00441	1.02768	1.033	1.01721	1.0254	1.00416	1.01163	1.01857	1.01081	1.04015	1.01086	1.00374	1.02738	1.0314	1.00726	1.02591	1.09915	1.00035	1.00023	1.01508	1.03484	1.02011	1.00858	1.01699	1.01163	1.02202	1.0033	1.00141	1.03722	1.04615
l0MZ	9.1459	9.23236	8.31864	5.44565	7.07599	7.17128	6.87005	9.42155	7.75277	6.50389	6.70443	7.82374	8.00981	7.32344	6.46019	5.86236	6.98405	6.01342	3.61318	6.94585	8.10607	7.50903	5.35464	6.59526	7.17052	7.10289	7.89422	6.25648	8.58744	8.71418	5.86751	5.98061
rEZ	1.31314	1.16477	1.22985	1.42954	1.40679	1.40216	1.21192	1.45592	1.34172	1.33812	1.16404	1.30545	1.27298	1.2587	1.24553	1.26014	1.26475	1.18721	0	1.29636	1.2358	1.32548	1.30547	1.30094	1.32834	1.41304	1.38048	1.28557	1.25864	1.40781	1.19867	1.34762
l0EZ	10.0291	10.377	9.50591	11.5195	11.6425	6.90725	10.9297	14.1375	10.4948	9.53456	8.86534	13.7935	10.7301	7.87446	10.3647	13.3005	8.27179	9.51108	0	8.34002	8.50326	11.4325	13.1214	10.9839	9.39704	11.1498	10.2244	9.41651	10.1352	10.5083	12.1323	14.821
LMZ measued	243.588	143.577	138.728	174.168	147	115.714	127.045	163.204	139.052	160.064	121.041	158.58	160.711	146.509	154.172	237.312	130.367	129.725	1028.99	147.219	149.208	167.531	200.136	195.187	169.04	217.027	167.792	128.821	153.485	195.646	161.161	192.521
LEZ measured	472.096	395.464	497.908	428.813	406.239	688.796	897.424	411.865	550.929	913.284	494.062	342.145	520.525	622.301	433.767	600.892	630.336	527.144	0	346.032	818.543	547.751	624.173	855.642	854.217	590.647	673.354	829.256	752.435	782.504	710.911	788.679
LMZ+LEZ measured	715.684	539.041	636.636	602.981	553.239	804.51	1024.47	575.069	689.981	1073.35	615.103	500.725	681.236	768.81	587.939	838.204	760.703	656.869	0	493.251	967.751	715.282	824.309	1050.83	1023.26	807.674	841.146	958.077	905.92	978.15	872.072	981.2
R^2 MZ	0.0182768	0.0140901	0.0236138	0.586056	0.643657	0.0763665	0.176309	0.00391777	0.0523415	0.171537	0.0320154	0.568046	0.104317	0.0112342	0.17278	0.468451	0.01783	0.226457	0.803035	0.000397119	3.42971e-05	0.129985	0.623105	0.264445	0.0438416	0.142369	0.247247	0.341483	0.00531076	0.00719304	0.478706	0.738878
R^2 EZ	0.922037	0.924014	0.830822	0.974886	0.919064	0.929914	0.904177	0.902853	0.965293	0.942813	0.892754	0.848624	0.893237	0.854256	0.954877	0.935079	0.979005	0.919948	0	0.978832	0.921302	0.927964	0.816902	0.922437	0.930069	0.966516	0.969333	0.955101	0.959974	0.956707	0.96174	0.984704
Last cell	165.001	76.993	107.678	144.825	91.401	106.932	78.046	180.915	131.553	249.492	68.732	110.877	111.423	117.066	99.065	154.028	147.189	125.467	108.519	92.53	149.169	128.793	134.77	199.255	143.182	230.833	241.94	141.577	139.139	213.337	148.767	198.86

## Sheet: Day 5
Plant	1	2	3	4	5	6	7	8	9	10	11	12	13	14	15	16	17	18	19	20	21	22	23	24	25	26	27	28	29	30	31	32	33	34
Criterion	1	1	1	1	1	1	1	1	1	1	1	1	1	1	1	1	1	1	1	1	1	1	1	1	1	3	1	3	1	1	1	1	1	1
NMZ	20	20	22	17	23	20	16	23	19	21	27	19	23	15	21	20	22	23	20	24	26	28	24	22	23	16	17	18	18	25	18	27	21	17
NEZ	8	11	6	10	8	11	10	10	10	8	11	9	7	11	15	11	10	10	17	9	7	10	8	7	10	13	11	15	9	11	15	9	9	10
rMZ	1.01728	1.01097	1.02286	1.05289	1.00118	1.04181	1.01675	1.03273	1.01963	1.02724	1.02481	1.0162	1.04062	1.0045	1.01378	1.00417	1.04426	1.03228	1.00484	1.03385	1.04098	1.01458	1.02826	1.02054	1.00096	1.01985	1.0096	1.00827	1.01678	1.03385	1.00913	1.02828	1.01025	1.04021
l0MZ	8.64671	6.52147	6.9831	5.90769	6.79629	5.63969	8.07896	6.16547	6.83334	7.37289	5.56683	7.83329	5.69159	7.60586	6.1265	7.29792	6.28487	6.50247	7.83533	9.36404	5.14442	5.86116	6.28148	7.80121	9.831	8.87063	6.51927	8.39807	7.25522	4.85686	6.60037	6.07648	7.18104	6.69448
rEZ	1.39445	1.26042	1.5247	1.31029	1.26743	1.23725	1.33791	1.32573	1.25416	1.38846	1.26068	1.36498	1.48103	1.26076	1.20582	1.34568	1.31424	1.32617	1.19671	1.31223	1.58566	1.3663	1.3485	1.55863	1.3276	1.26823	1.34526	1.24001	1.39649	1.29993	1.27425	1.34307	1.32684	1.30484
l0EZ	14.0032	8.89962	11.7755	13.6043	7.31679	12.359	11.6365	14.0036	11.5777	13.0577	11.7896	11.3547	14.4341	8.91772	8.32615	8.53753	15.9794	15.0007	8.91709	20.48	14.7876	8.69466	13.7728	13.3637	12.4304	9.72476	7.6124	8.35352	11.2436	11.8516	8.00547	13.2722	9.48507	13.4537
LMZ measued	207.068	148.987	200.986	160.27	162.352	173.087	151.889	212.658	159.082	211.343	213.378	174.983	216.986	121.448	151.45	142.76	231.471	218.89	167.692	348.334	238.877	205.886	216.577	217.533	233.731	126.098	122.015	142.903	156.948	189.4	130.087	244.18	143.439	162.015
LEZ measured	672.339	503.765	396.114	823.969	199.116	612.001	878.092	916.767	496.124	611.399	677.299	667.714	710.093	543.311	816.647	825.753	994.494	1014.17	1161.3	919.684	983.112	765.525	540.378	789.944	837.928	968.613	802.435	1111.54	748.083	897.961	1358.13	694.81	474.062	813.058
LMZ+LEZ measured	879.407	652.752	597.1	984.239	361.468	785.088	1029.98	1129.42	655.206	822.742	890.677	842.697	927.079	664.759	968.097	968.513	1225.96	1233.06	1328.99	1268.02	1221.99	971.411	756.955	1007.48	1071.66	1094.71	924.45	1254.44	905.031	1087.36	1488.21	938.99	617.501	975.073
R^2 MZ	0.28552	0.0651288	0.319992	0.565325	0.00124922	0.729343	0.0804053	0.45185	0.197315	0.286226	0.592275	0.22446	0.487448	0.00641837	0.136007	0.0156028	0.619187	0.660845	0.0180158	0.488811	0.612309	0.213317	0.450161	0.359912	0.000899973	0.147662	0.0588993	0.0640633	0.0866781	0.628237	0.0842221	0.691288	0.0355878	0.516166
R^2 EZ	0.926994	0.972234	0.990836	0.881846	0.917467	0.987984	0.933825	0.946355	0.876355	0.983469	0.966513	0.935564	0.883591	0.92071	0.904618	0.98045	0.960649	0.935985	0.937104	0.826982	0.971611	0.947392	0.912536	0.961319	0.945241	0.972228	0.903126	0.932946	0.983733	0.973814	0.9759	0.927121	0.939977	0.875818
Last cell	126.963	105.03	145.97	141.875	43.438	134.56	284.294	199.073	104.832	215.159	157.323	142.766	275.025	160.452	150.949	211.568	276.431	171.04	151.096	120.912	338.689	265.113	165.229	278.872	182.727	197.154	181.375	162.685	196.728	203.352	216.017	150.526	149.455	221.931

## Sheet: Day 6
Plant	1	2	3	4	5	6	7	8	9	10	11	12	13	14	15	16	17	18	19	20	21	22	23	24	25	26	27
Criterion	1	1	1	1	1	1	1	1	1	1	1	1	1	1	1	1	1	1	1	1	1	1	1	1	1	1	1
NMZ	20	24	20	20	24	22	24	16	18	26	19	18	22	21	26	23	21	28	27	21	22	29	23	26	33	26	22
NEZ	8	10	16	10	11	13	11	11	9	13	11	13	15	14	10	13	13	11	10	9	10	12	8	10	8	10	11
rMZ	1.04667	1.00379	1.00819	1.03708	1.01825	1.01061	1.00765	1.00929	1.03737	1.04835	1.01461	1.01711	1.00528	1.00562	1.0135	1.00143	1.01757	1.02821	1.02948	1.00239	1.02587	1.0341	1.02339	1.0229	1.01963	1.02396	1.06923
l0MZ	7.43206	8.06333	7.70606	6.35945	6.46176	7.4463	7.82599	7.57776	5.66671	4.9893	7.33595	8.44268	6.63093	6.0743	7.41748	7.19904	6.44112	5.48965	6.10501	7.23359	6.2958	4.98622	5.31546	6.05396	7.19563	5.43018	4.10075
rEZ	1.41549	1.37071	1.13162	1.25958	1.25792	1.26306	1.29616	1.30404	1.35786	1.22514	1.29428	1.2659	1.2057	1.30351	1.32213	1.27358	1.25773	1.30275	1.27588	1.4131	1.30851	1.20871	1.41243	1.24413	1.38922	1.27506	1.22431
l0EZ	18.5841	10.2164	9.26693	13.1072	10.6496	9.43157	9.51225	10.149	11.5715	17.0356	10.4485	11.8749	7.57967	6.8587	11.0714	7.60578	9.59079	12.5826	13.9805	10.2473	11.2835	12.9753	9.16141	11.9872	13.4592	11.5679	18.4811
LMZ measued	240.147	203.485	170.513	186.83	196.136	189.446	211.071	133.05	145.486	259.674	163.135	180.94	157.658	138.023	233.998	169.933	164.25	236.183	250.603	158.404	186.484	246.749	163.228	214.317	335.42	198.001	202.594
LEZ measured	1031.07	882.462	522.082	612.211	665.126	937.754	701.187	802.725	684.686	1196.37	816.126	1161.26	736.283	1281.87	703.784	838.416	872.666	949.935	697.606	755.413	768.056	719.326	491.046	499.539	626.451	565.763	827.655
LMZ+LEZ measured	1271.22	1085.95	692.595	799.041	861.262	1127.2	912.258	935.775	830.172	1456.04	979.261	1342.2	893.941	1419.89	937.782	1008.35	1036.92	1186.12	948.209	913.817	954.54	966.075	654.274	713.856	961.871	763.764	1030.25
R^2 MZ	0.758482	0.0498454	0.0487751	0.565548	0.291041	0.0644573	0.0460113	0.0362558	0.408923	0.616479	0.131132	0.130209	0.0244581	0.0263154	0.181569	0.00429076	0.279437	0.457999	0.609746	0.00572595	0.413259	0.607875	0.33538	0.564586	0.536693	0.357734	0.794039
R^2 EZ	0.781074	0.913494	0.875664	0.898507	0.854693	0.976196	0.958005	0.924677	0.937776	0.917771	0.894285	0.963175	0.924792	0.912625	0.947328	0.939288	0.985697	0.956818	0.970254	0.939771	0.79963	0.863458	0.886679	0.930121	0.924677	0.97471	0.948834
Last cell	108.319	117.611	90.37	199.465	202.816	241.968	168.852	146.403	167.463	181.061	239.293	239.87	124.827	279.089	126.698	202.656	169.697	236.356	175.619	201.14	131.196	217.975	130.411	154.253	182.325	131.032	149.666

## Sheet: Day 8
Plant	1	2	3	4	5	6	7	8	9	10	11	12	13	14	15	16	17	18	19	20	21	22	23	24	25	26	27	28	29	30	31	32	33	34	35
Criterion	1	1	1	1	1	1	1	1	1	1	1	1	1	1	1	1	1	1	1	1	1	1	1	1	1	1	1	1	1	1	1	1	1	1	1
NMZ	22	22	24	22	27	22	21	25	22	23	26	28	23	31	28	29	26	29	31	25	19	21	21	24	28	29	24	23	28	22	32	19	19	22	18
NEZ	15	15	9	10	10	14	12	14	16	11	11	10	15	6	11	10	16	12	10	14	14	12	13	11	11	12	10	15	11	13	9	12	15	14	17
rMZ	1.0021	1.01061	1.03913	1.00333	1.03134	1.00269	1.00975	1.02764	1.0014	1.00615	1.03634	1.02485	1.0005	1.0442	1.03791	1.0237	1.03043	1.03081	1.02208	1.01883	1.00067	1.03337	1.02402	1.04803	1.03041	1.02344	1.0485	1.04098	1.02552	1.04099	1.02068	1.02269	1.02761	1.02032	1.01401
l0MZ	7.85399	7.48008	6.16963	8.0582	5.35489	9.26723	8.20117	6.68067	7.86529	7.38277	7.31492	6.66556	7.55897	6.32086	5.28854	6.93168	5.61974	6.72521	8.72202	7.43613	8.10507	6.69957	5.88743	6.01068	6.61467	6.05143	6.65014	5.67061	6.09607	5.20819	6.0097	7.50035	6.82935	5.78791	5.58446
rEZ	1.18763	1.17712	1.39001	1.16902	1.35504	1.19883	1.27125	1.25212	1.17511	1.31268	1.18542	1.28399	1.15786	1.41288	1.24824	1.20335	1.13977	1.22405	1.29242	1.22121	1.2457	1.18338	1.23373	1.21643	1.25596	1.25917	1.23608	1.21631	1.28362	1.25415	1.39039	1.27751	1.18763	1.23872	1.17097
l0EZ	8.96691	10.5974	17.2355	9.7719	12.5648	10.067	11.0027	12.8613	9.29103	9.60976	19.8607	13.0226	7.91996	23.7494	14.7357	14.3947	13.0649	15.83	18.524	12.5558	9.54399	13.68	9.98657	18.1151	14.8619	12.4754	21.356	14.6328	12.2477	13.7751	12.4554	11.6992	12.0062	9.36863	7.19452
LMZ measued	178.735	191.006	245.442	187.724	228.11	212.012	195.528	240.729	178.736	185.883	333.122	273.776	178.989	413.807	263.085	290.652	222.051	318.572	388.603	240.365	158.802	205.909	161.811	267.623	291.852	254.812	299.13	212.304	250.699	185.772	272.771	181.71	174.453	163.821	116.157
LEZ measured	743.483	795.326	1154.79	258.378	984.741	754.11	893.523	1464.65	774.049	791.66	753.123	732.887	521.101	593.716	833.012	459.739	795.836	969.994	979.306	1115.39	1047.96	615.483	777.304	779.625	831.625	930.431	820.04	1558.67	804.989	1221.52	844.298	990.88	952.773	919.75	705.394
LMZ+LEZ measured	922.218	986.332	1400.24	446.102	1212.85	966.122	1089.05	1705.38	952.785	977.543	1086.25	1006.66	700.09	1007.52	1096.1	750.391	1017.89	1288.57	1367.91	1355.75	1206.76	821.392	939.115	1047.25	1123.48	1185.24	1119.17	1770.97	1055.69	1407.29	1117.07	1172.59	1127.23	1083.57	821.551
R^2 MZ	0.00737841	0.0641064	0.583532	0.0102933	0.57277	0.0131999	0.0545594	0.506724	0.00231332	0.0338148	0.394381	0.366817	0.00024636	0.781274	0.641477	0.456935	0.604558	0.504201	0.540153	0.278085	0.000289673	0.406102	0.318489	0.665699	0.566789	0.357104	0.630832	0.815167	0.45776	0.477835	0.558603	0.179753	0.207535	0.217266	0.0912796
R^2 EZ	0.892828	0.857373	0.982963	0.881853	0.980015	0.913443	0.955092	0.843158	0.940094	0.910445	0.672546	0.876762	0.844426	0.834109	0.880112	0.903594	0.892714	0.872729	0.961491	0.948857	0.929599	0.801524	0.935631	0.985394	0.941196	0.977501	0.967756	0.835677	0.881351	0.960514	0.943958	0.923314	0.93175	0.96633	0.913339
Last cell	220.918	131.738	372.656	48.744	285.358	182.852	223.555	136.175	118.137	129.287	185.222	276.921	152.97	152.211	151.216	102.18	158.766	242.549	220.029	261.603	239.014	113.218	215.939	154.7	157.039	216.085	171.607	175.485	113.812	254.791	170.494	158.163	160.437	177.708	106.8

## Sheet: Day 10
Plant	1	2	3	4	5	6	7	8	9	10	11	12	13	14	15	16	17	18	19	20	21	22	23	24	25	26	27	28
Criterion	1	1	1	1	3	1	1	1	1	1	1	1	1	1	1	1	1	1	1	1	1	1	1	1	1	1	1	1
NMZ	18	23	23	30	31	27	20	18	22	23	23	25	33	33	36	23	22	24	22	22	25	25	25	30	29	34	22	23
NEZ	18	18	17	11	8	11	16	14	11	20	20	13	9	11	10	16	16	16	13	14	10	9	9	9	12	11	20	16
rMZ	1.01007	1.00069	1.01721	1.02611	1.03982	1.04025	1.03337	1.01145	1.0056	1.00469	1.01405	1.02776	1.01933	1.03057	1.01394	1.00579	1.00154	1.02335	1.054	1.00956	1.03001	1.0395	1.04221	1.0332	1.03461	1.0353	1.01035	1.01357
l0MZ	7.3601	7.84415	6.41809	7.13813	5.46358	6.63107	5.34933	9.1057	8.01731	7.77302	5.88879	6.54682	7.84174	7.17267	8.42548	8.33322	8.90065	6.25423	6.34131	6.53663	6.32383	5.55195	6.84342	6.49605	6.0527	5.53346	6.24633	6.7691
rEZ	1.11519	1.15475	1.159	1.29016	1.39841	1.2599	1.19357	1.1794	1.28588	1.13887	1.14515	1.23394	1.28031	1.20309	1.29196	1.1749	1.16608	1.18972	1.21931	1.25127	1.33913	1.37205	1.31037	1.2749	1.28592	1.27667	1.14836	1.20194
l0EZ	9.07834	8.31374	9.42582	16.4003	16.9966	19.4251	10.5731	11.2722	9.94773	9.08272	8.25422	14.2483	15.2174	20.338	15.2886	9.81542	9.58905	11.0554	19.1475	9.76361	13.4096	15.1706	21.6153	17.0269	15.898	20.2684	7.85065	9.95561
LMZ measued	146.937	187.233	181.09	326.879	330.778	318.182	150.775	184.663	189.681	197.011	160.947	233.707	363.393	405.719	400.427	208.413	197.204	202.633	259.817	165.676	236.669	236.391	297.082	331.931	301.73	360.57	156.89	185.246
LEZ measured	565.734	805.095	805.271	1126.49	822.826	1125.9	1043.12	682.561	672.563	933.76	1082.47	1083.36	613.495	840.628	826.999	874.4	732.922	1068.72	1323.21	1142.63	958.33	936.048	945.264	644.409	1395.34	1266.72	1080.16	1096.65
LMZ+LEZ measured	712.671	992.328	986.361	1453.37	1153.6	1444.08	1193.9	867.224	862.244	1130.77	1243.42	1317.07	976.888	1246.35	1227.43	1082.81	930.126	1271.36	1583.02	1308.3	1195	1172.44	1242.35	976.34	1697.07	1627.29	1237.05	1281.89
R^2 MZ	0.0726454	0.000354935	0.385745	0.498472	0.735384	0.754224	0.591697	0.0754854	0.0448822	0.0114316	0.222989	0.72015	0.516064	0.702612	0.285438	0.0368898	0.00197629	0.368733	0.776054	0.048631	0.493313	0.581332	0.768616	0.717196	0.631717	0.767129	0.0838549	0.165504
R^2 EZ	0.868313	0.916144	0.936852	0.936825	0.913811	0.911336	0.929907	0.971426	0.940573	0.904979	0.854025	0.990158	0.875301	0.7006	0.918844	0.859252	0.908472	0.964542	0.965721	0.92231	0.924889	0.847466	0.929045	0.872777	0.930847	0.937372	0.830185	0.938833
Last cell	69.409	80.342	143.715	260.464	221.723	252.839	103.57	134.302	141.752	110.133	292.241	193.866	215.084	104.423	143.746	216.274	62.108	176.454	268.068	182.679	247.904	152.862	201.059	138.326	243.754	209.563	250.48	201.762

## Sheet: Day 6-8-10
Plant	1	2	3	4	5	6	7	8	9	10	11	12	13	14	15	16	17	18	19	20	21	22	23	24	25	26	27	1	2	3	4	5	6	7	8	9	10	11	12	13	14	15	16	17	18	19	20	21	22
Criterion	1	1	1	1	1	1	1	1	1	1	1	1	1	1	1	1	1	1	1	1	1	1	1	1	1	1	1	1	1	1	1	1	1	1	1	1	1	1	1	1	1	1	1	1	1	1	1	1	1
NMZ	20	24	20	20	24	22	24	16	18	26	19	18	22	21	26	23	21	28	27	21	22	29	23	26	33	26	22	22	22	24	22	27	22	21	25	22	23	26	28	23	31	28	29	26	29	31	25	19	21
NEZ	8	10	16	10	11	13	11	11	9	13	11	13	15	14	10	13	13	11	10	9	10	12	8	10	8	10	11	15	15	9	10	10	14	12	14	16	11	11	10	15	6	11	10	16	12	10	14	14	12
rMZ	1.04667	1.00379	1.00819	1.03708	1.01825	1.01061	1.00765	1.00929	1.03737	1.04835	1.01461	1.01711	1.00528	1.00562	1.0135	1.00143	1.01757	1.02821	1.02948	1.00239	1.02587	1.0341	1.02339	1.0229	1.01963	1.02396	1.06923	1.0021	1.01061	1.03913	1.00333	1.03134	1.00269	1.00975	1.02764	1.0014	1.00615	1.03634	1.02485	1.0005	1.0442	1.03791	1.0237	1.03043	1.03081	1.02208	1.01883	1.00067	1.03337
l0MZ	7.43206	8.06333	7.70606	6.35945	6.46176	7.4463	7.82599	7.57776	5.66671	4.9893	7.33595	8.44268	6.63093	6.0743	7.41748	7.19904	6.44112	5.48965	6.10501	7.23359	6.2958	4.98622	5.31546	6.05396	7.19563	5.43018	4.10075	7.85399	7.48008	6.16963	8.0582	5.35489	9.26723	8.20117	6.68067	7.86529	7.38277	7.31492	6.66556	7.55897	6.32086	5.28854	6.93168	5.61974	6.72521	8.72202	7.43613	8.10507	6.69957
rEZ	1.41549	1.37071	1.13162	1.25958	1.25792	1.26306	1.29616	1.30404	1.35786	1.22514	1.29428	1.2659	1.2057	1.30351	1.32213	1.27358	1.25773	1.30275	1.27588	1.4131	1.30851	1.20871	1.41243	1.24413	1.38922	1.27506	1.22431	1.18763	1.17712	1.39001	1.16902	1.35504	1.19883	1.27125	1.25212	1.17511	1.31268	1.18542	1.28399	1.15786	1.41288	1.24824	1.20335	1.13977	1.22405	1.29242	1.22121	1.2457	1.18338
l0EZ	18.5841	10.2164	9.26693	13.1072	10.6496	9.43157	9.51225	10.149	11.5715	17.0356	10.4485	11.8749	7.57967	6.8587	11.0714	7.60578	9.59079	12.5826	13.9805	10.2473	11.2835	12.9753	9.16141	11.9872	13.4592	11.5679	18.4811	8.96691	10.5974	17.2355	9.7719	12.5648	10.067	11.0027	12.8613	9.29103	9.60976	19.8607	13.0226	7.91996	23.7494	14.7357	14.3947	13.0649	15.83	18.524	12.5558	9.54399	13.68
LMZ measued	240.147	203.485	170.513	186.83	196.136	189.446	211.071	133.05	145.486	259.674	163.135	180.94	157.658	138.023	233.998	169.933	164.25	236.183	250.603	158.404	186.484	246.749	163.228	214.317	335.42	198.001	202.594	178.735	191.006	245.442	187.724	228.11	212.012	195.528	240.729	178.736	185.883	333.122	273.776	178.989	413.807	263.085	290.652	222.051	318.572	388.603	240.365	158.802	205.909
LEZ measured	1031.07	882.462	522.082	612.211	665.126	937.754	701.187	802.725	684.686	1196.37	816.126	1161.26	736.283	1281.87	703.784	838.416	872.666	949.935	697.606	755.413	768.056	719.326	491.046	499.539	626.451	565.763	827.655	743.483	795.326	1154.79	258.378	984.741	754.11	893.523	1464.65	774.049	791.66	753.123	732.887	521.101	593.716	833.012	459.739	795.836	969.994	979.306	1115.39	1047.96	615.483
LMZ+LEZ measured	1271.22	1085.95	692.595	799.041	861.262	1127.2	912.258	935.775	830.172	1456.04	979.261	1342.2	893.941	1419.89	937.782	1008.35	1036.92	1186.12	948.209	913.817	954.54	966.075	654.274	713.856	961.871	763.764	1030.25	922.218	986.332	1400.24	446.102	1212.85	966.122	1089.05	1705.38	952.785	977.543	1086.25	1006.66	700.09	1007.52	1096.1	750.391	1017.89	1288.57	1367.91	1355.75	1206.76	821.392
R^2 MZ	0.758482	0.0498454	0.0487751	0.565548	0.291041	0.0644573	0.0460113	0.0362558	0.408923	0.616479	0.131132	0.130209	0.0244581	0.0263154	0.181569	0.00429076	0.279437	0.457999	0.609746	0.00572595	0.413259	0.607875	0.33538	0.564586	0.536693	0.357734	0.794039	0.00737841	0.0641064	0.583532	0.0102933	0.57277	0.0131999	0.0545594	0.506724	0.00231332	0.0338148	0.394381	0.366817	0.00024636	0.781274	0.641477	0.456935	0.604558	0.504201	0.540153	0.278085	0.000289673	0.406102
R^2 EZ	0.781074	0.913494	0.875664	0.898507	0.854693	0.976196	0.958005	0.924677	0.937776	0.917771	0.894285	0.963175	0.924792	0.912625	0.947328	0.939288	0.985697	0.956818	0.970254	0.939771	0.79963	0.863458	0.886679	0.930121	0.924677	0.97471	0.948834	0.892828	0.857373	0.982963	0.881853	0.980015	0.913443	0.955092	0.843158	0.940094	0.910445	0.672546	0.876762	0.844426	0.834109	0.880112	0.903594	0.892714	0.872729	0.961491	0.948857	0.929599	0.801524
Last cell	108.319	117.611	90.37	199.465	202.816	241.968	168.852	146.403	167.463	181.061	239.293	239.87	124.827	279.089	126.698	202.656	169.697	236.356	175.619	201.14	131.196	217.975	130.411	154.253	182.325	131.032	149.666	220.918	131.738	372.656	48.744	285.358	182.852	223.555	136.175	118.137	129.287	185.222	276.921	152.97	152.211	151.216	102.18	158.766	242.549	220.029	261.603	239.014	113.218
[truncated: 41 more columns]
