# Supplementary material for: A Sizer model for cell differentiation in Arabidopsis thaliana root growth
Source: Mol Syst Biol. 2018 Jan 11;14(1):e7687. doi: 10.15252/msb.20177687 (PMC5787709; doi:10.15252/msb.20177687)
Supplement: Supplementary file 10 — Dataset EV2 [file MSB-14-e7687-s010.zip › Dataset_EV2/colPAC_automatic_sequence_day6_approach_1.xls]

## Sheet: Col-0 cortex
Plant	1	2	3	4	5	6	7	8	9	10	11	12	13	14	15	16	17	18	19	20	21	22	23	24	25	26	27	28	29	30	31	32	33	34	35	36	37	38	39	40
Criterion	1	1	1	1	1	1	1	1	1	1	1	1	3	1	1	1	3	1	1	1	1	1	1	1	1	1	1	1	3	1	1	1	1	1	1	3	1	1	1	1
NMZ	27	28	25	32	30	27	38	21	24	26	25	26	31	32	30	29	28	33	27	22	33	29	28	32	27	29	35	29	23	28	32	31	37	32	38	31	36	32	35	37
NEZ	11	15	13	13	15	18	10	11	11	12	8	15	14	17	14	10	17	12	17	15	18	9	13	17	15	14	13	12	17	14	18	12	13	19	11	16	10	14	20	13
rMZ	1.00335	1.00258	1.02212	1.02297	1.01585	1.00465	1.03013	1.01598	1.02751	1.00053	1.02567	1.00423	1.0157	1.01414	1.00197	1.02391	1.00905	1.0077	1.00402	1.00052	1.00201	1.01243	1.01106	1.0022	1.00566	1.00685	1.00953	1.01336	1.00968	1.00656	1.00748	1.00198	1.01805	1.00184	1.01403	1.00764	1.01192	1.00232	1.00201	1.00563
l0MZ	7.66414	8.47092	7.11936	6.47765	7.77968	10.3138	5.96476	7.4677	6.94489	6.89358	6.86548	9.57399	6.31336	8.36378	10.5455	7.55301	9.80355	7.64662	7.35996	7.34277	6.48811	8.16682	7.52606	7.00897	8.21946	7.26026	7.27775	7.84593	8.91499	7.27773	7.48736	7.9758	6.11618	7.31642	6.94354	8.60776	7.35911	7.97257	7.10214	6.93427
rEZ	1.31205	1.24375	1.22704	1.25148	1.1854	1.15573	1.27705	1.31985	1.25753	1.29304	1.44511	1.20884	1.24757	1.1947	1.20935	1.29606	1.16919	1.25144	1.18357	1.25989	1.16115	1.34361	1.24918	1.18529	1.2308	1.23941	1.23589	1.27562	1.17476	1.24909	1.17216	1.29949	1.21722	1.17315	1.3007	1.16885	1.29713	1.20017	1.15301	1.23536
l0EZ	9.30542	9.76255	13.293	13.4935	12.3599	12.7635	19.7594	10.2582	13.2959	7.324	13.8681	10.8575	8.80032	13.0216	12.7883	14.9543	11.3132	11.5069	8.17099	7.554	7.3441	12.7125	11.3734	7.66921	10.2486	9.02399	10.6935	11.4502	10.0962	9.07003	9.59072	9.62508	12.2622	8.1827	11.8383	10.2453	12.2065	9.77337	7.66113	8.82655
LMZ measued	201.415	248.199	247.143	310.211	305.79	297.6	420.097	186.685	237.183	186.496	241.946	266.284	254.084	341.494	314.617	318.792	251.801	289.662	214.663	164.531	218.143	291.843	248.425	242.107	241.236	236.43	306.224	280.33	193.813	235.621	275.725	246.547	327.728	243.207	354.784	249.161	334.217	274.603	249.378	290.042
LEZ measured	796.383	1286.51	998.584	1179.54	1026.77	1236.99	989.539	918.233	785.713	760.439	801.957	1044.22	1032.88	1537.21	1027.22	817.865	1059.43	805.9	921.052	1148.04	810.228	687.443	1049.42	965.443	1168.32	1017.58	887.093	935.043	1064.01	990.28	1124.06	914.821	882.479	1185.17	876.65	838.937	673.595	739.65	1055.97	705.536
LMZ+LEZ measured	997.798	1534.71	1245.73	1489.75	1332.56	1534.59	1409.64	1104.92	1022.9	946.935	1043.9	1310.5	1286.97	1878.71	1341.83	1136.66	1311.24	1095.56	1135.71	1312.57	1028.37	979.286	1297.85	1207.55	1409.55	1254.01	1193.32	1215.37	1257.82	1225.9	1399.79	1161.37	1210.21	1428.37	1231.43	1088.1	1007.81	1014.25	1305.35	995.578
R^2 MZ	0.0211927	0.020168	0.164016	0.422193	0.226869	0.105815	0.814758	0.277808	0.44807	0.00024985	0.426693	0.0376082	0.34512	0.319087	0.0061647	0.439896	0.0822762	0.171508	0.0181015	0.000232203	0.00366331	0.141932	0.238793	0.00533622	0.0957653	0.0767756	0.217219	0.280154	0.0425364	0.024315	0.0965156	0.00586207	0.379976	0.0148911	0.318288	0.0500387	0.289513	0.00623192	0.00558837	0.0826088
R^2 EZ	0.931811	0.968448	0.935349	0.958	0.90009	0.959469	0.947003	0.937856	0.95257	0.903481	0.978455	0.952746	0.863877	0.971818	0.908948	0.965748	0.950194	0.971136	0.96282	0.970098	0.905094	0.933995	0.936356	0.842768	0.981361	0.919146	0.920583	0.934238	0.918677	0.974676	0.921391	0.968104	0.925995	0.934876	0.954148	0.922947	0.980036	0.92701	0.920033	0.938179
Last cell	215.776	293.559	228.664	280.006	242.539	269.26	273.997	221.806	205.041	237.249	246.027	181.722	220.345	266.808	180.002	197.313	147.772	195.462	218.152	249.177	212.311	211.389	284.159	201.309	220.326	285.523	223.688	205.124	191.313	208.84	225.444	186.19	240.435	234.533	182.566	163.102	179.115	206.185	240.476	163.763

## Sheet: Col-0 1uM PAC cortex
Plant	1	2	3	4	5	6	7	8	9	10	11	12	13	14	15	16	17	18	19	20	21	22	23	24	25	26	27	28
Criterion	1	3	1	1	1	1	1	1	1	1	1	1	1	1	1	1	1	1	1	1	1	1	1	1	1	1	1	1
NMZ	24	20	30	23	24	20	16	23	28	25	26	19	22	24	20	16	19	23	18	27	25	22	22	25	27	25	27	27
NEZ	10	15	8	7	7	10	14	9	5	9	9	9	7	11	11	12	11	6	18	6	11	8	13	6	6	9	9	11
rMZ	1.00598	1.00946	1.02644	1.03101	1.029	1.01384	1.0022	1.00621	1.03836	1.02367	1.01983	1.01915	1.02356	1.01044	1.00728	1.00586	1.00561	1.0182	1.00323	1.02048	1.00581	1.03009	1.0003	1.02188	1.0249	1.00794	1.01953	1.00007
l0MZ	6.52762	6.73808	5.42744	6.37809	6.31103	6.90603	6.56685	5.98093	5.16146	6.04519	5.97176	6.4493	7.36555	5.61269	6.8678	9.2311	8.36575	7.02775	5.86407	6.20071	6.53299	6.46576	6.03169	6.88802	5.24181	6.72858	6.16903	6.29156
rEZ	1.27817	1.1922	1.31016	1.45013	1.39869	1.26825	1.22223	1.34348	1.54053	1.28351	1.30394	1.33792	1.46744	1.34247	1.30244	1.20126	1.25578	1.45448	1.16144	1.53602	1.28747	1.36806	1.19341	1.45085	1.4049	1.35264	1.29615	1.33611
l0EZ	7.55669	6.87153	12.1598	13.2186	13.2113	9.06422	6.99873	7.52192	17.0912	11.0111	9.86892	9.77234	12.2511	7.42805	7.90177	10.5022	10.4083	13.1435	6.46785	11.8886	8.11267	12.374	6.25672	14.9775	11.3354	8.40735	10.4912	6.39777
LMZ measued	175.155	124.422	249.927	215.626	223.501	160.108	106.104	149.905	259.291	208.182	206.447	152.366	213.979	155.948	152.806	158.541	153.658	201.293	110.708	233.232	178.497	198.962	136.397	228.634	203.626	188.647	220.56	174.638
LEZ measured	416.207	565.818	401.785	526.706	441.761	462.169	608.487	400.525	378.369	426.555	420.293	500.521	533.282	708.955	632.778	513.119	571.344	352.903	706.569	419.656	565.619	533.071	396.047	398.738	267.914	463.495	491.629	605.887
LMZ+LEZ measured	591.362	690.24	651.712	742.332	665.262	622.277	714.591	550.43	637.66	634.737	626.74	652.887	747.261	864.903	785.584	671.66	725.002	554.196	817.277	652.888	744.116	732.033	532.444	627.372	471.54	652.142	712.189	780.525
R^2 MZ	0.0197029	0.155413	0.499389	0.430474	0.325572	0.179753	0.00187998	0.0483704	0.597729	0.359311	0.263613	0.116553	0.338432	0.0859142	0.0234758	0.0142388	0.0284662	0.383715	0.00653577	0.183114	0.0429624	0.739684	6.93972e-05	0.523378	0.402219	0.0864669	0.384816	5.09958e-06
R^2 EZ	0.850655	0.970575	0.976397	0.926124	0.959528	0.839704	0.96786	0.970392	0.971208	0.965929	0.955921	0.947925	0.935493	0.983316	0.913721	0.898517	0.972558	0.963596	0.871406	0.958165	0.9462	0.976108	0.807003	0.916862	0.980934	0.964815	0.78494	0.971556
Last cell	127.274	99.285	122.017	146.417	145.835	123.928	101.935	117.454	146.084	98.51	88.756	109.171	151.635	188.919	169.669	115.978	104.492	104.132	134.502	153.633	148.148	178.563	117.907	111.074	102.9	126.403	205.201	145.043

## Sheet: Col-0 5uM PAC cortex
Plant	1	2	3	4	5	6	7	8	9	10	11	12	13	14	15	16	17	18	19
Criterion	1	1	1	1	1	1	1	1	1	1	1	1	1	1	1	1	1	1	1
NMZ	20	22	25	26	23	21	16	26	20	20	24	21	19	17	21	22	23	23	28
NEZ	8	11	6	6	8	8	7	6	13	5	5	5	5	4	5	14	9	10	5
rMZ	1.04898	1.00738	1.0141	1.021	1.00305	1.00028	1.02439	1.02077	1.00338	1.02439	1.01657	1.03004	1.00885	1.03023	1.01989	1.00363	1.00323	1.0227	1.04024
l0MZ	5.04827	6.29424	6.1294	5.28284	7.21548	7.43022	8.21193	5.32345	7.30376	6.13752	6.31526	6.56894	7.71913	7.33403	6.93639	5.9602	6.76676	5.25712	4.61053
rEZ	1.28345	1.23388	1.5195	1.39026	1.38556	1.28315	1.41144	1.40052	1.23153	1.48234	1.68342	1.51902	1.56591	1.73098	1.47079	1.22475	1.35252	1.34331	1.60072
l0EZ	12.6076	7.405	9.93828	9.35823	8.82385	8.41748	12.4928	11.988	8.88196	11.7116	10.2598	14.4244	12.6688	12.5201	13.7809	7.15422	8.37203	9.36624	15.0915
LMZ measued	170.259	153.881	185.832	189.109	175.521	157.482	162.544	194.225	144.84	160.02	188.778	192.738	163.928	163.345	180.027	139.222	164.212	160.516	238.68
LEZ measured	370.007	374.425	322.24	228.531	395.217	267.956	440.003	295.293	662.484	232.752	330.273	299.905	306.248	240.485	254.084	668.208	484.422	711.626	378.649
LMZ+LEZ measured	540.266	528.306	508.072	417.64	570.738	425.438	602.547	489.518	807.324	392.772	519.051	492.643	470.176	403.83	434.111	807.43	648.634	872.142	617.329
R^2 MZ	0.530535	0.0382705	0.207732	0.187488	0.00914924	0.000228792	0.18393	0.160016	0.00778065	0.28038	0.203163	0.412157	0.0406629	0.32716	0.48915	0.0123838	0.0131527	0.305163	0.626282
R^2 EZ	0.930859	0.925196	0.949614	0.849781	0.967709	0.819694	0.994416	0.753577	0.970458	0.904629	0.963318	0.92719	0.911428	0.963542	0.984959	0.941005	0.91146	0.899485	0.913741
Last cell	83.952	99.915	101.242	111.918	112.5	102.725	154.214	104.749	145.507	106.048	157.097	100.182	131.744	117.055	90.171	162.086	143.496	209.154	124.938
