# Supplementary material for: A Sizer model for cell differentiation in Arabidopsis thaliana root growth
Source: Mol Syst Biol. 2018 Jan 11;14(1):e7687. doi: 10.15252/msb.20177687 (PMC5787709; doi:10.15252/msb.20177687)
Supplement: Supplementary file 10 — Dataset EV2 [file MSB-14-e7687-s010.zip › Dataset_EV2/col_cortex_automatic_sequence_approach_1.xls]

## Sheet: Day 3
Plant	1	2	3	4	5	6	7	8	9	10	11	12	13	14	15	16	17	18	19	20	21	22	23	24	25	26	27	28	29	30	31	32
Criterion	1	1	3	1	1	1	1	1	1	1	1	1	1	1	1	1	1	1	3	1	3	1	1	1	1	1	1	1	1	1	1	1
NMZ	26	27	21	22	23	33	23	25	21	18	26	25	20	18	18	30	24	20	22	23	26	23	28	21	25	28	21	29	22	30	29	24
NEZ	6	8	13	9	12	9	8	10	5	5	8	8	6	13	10	7	9	8	11	9	15	11	11	14	9	11	11	7	9	10	11	9
rMZ	1.02187	1.0049	1.00897	1.01711	1.01193	1.01611	1.00818	1.00105	1.01558	1.0189	1.0099	1.01615	1.04578	1.0013	1.0093	1.02479	1.00208	1.03961	1.00766	1.02692	1.00343	1.00557	1.00991	1.00227	1.00544	1.00052	1.00581	1.01247	1.03421	1.00951	1.01062	1.00465
l0MZ	6.87431	7.68369	8.66354	6.58912	6.72443	5.54646	7.11296	7.32088	7.38837	8.2253	7.99442	6.65963	5.76684	8.36016	8.10187	5.21613	6.99653	6.04958	9.25841	6.23129	7.37505	6.95113	6.12797	7.19743	7.5527	6.65523	6.91444	6.14365	5.82577	7.61963	6.81999	6.95069
rEZ	1.48475	1.42973	1.2231	1.37855	1.26995	1.41547	1.38237	1.25928	1.56043	1.58116	1.23925	1.23181	1.36935	1.2556	1.35188	1.35522	1.31703	1.29631	1.32291	1.39303	1.19708	1.31214	1.35863	1.20274	1.29724	1.23599	1.26212	1.51759	1.28321	1.30856	1.26192	1.35478
l0EZ	14.6182	10.3724	9.53284	9.83261	8.76637	10.526	8.91111	7.56119	13.4874	12.2409	11.9658	10.3519	15.1444	9.71424	11.476	12.6632	8.73624	14.4428	9.98783	11.4619	7.93785	8.22658	8.01972	7.91298	10.6938	8.03089	7.77732	9.87964	12.0703	11.898	9.48253	10.1327
LMZ measued	246.192	225.749	169.481	181.52	184.123	248.683	184	190	186	181	239	210	187	152.14	160.244	230.737	164.971	180.853	192.075	201.585	187.598	173.35	203.716	160.679	184.87	192.257	158.552	217.283	192.717	272.865	236.642	164.744
LEZ measured	461.047	579.13	688.627	607.925	737.172	811.503	411	347	308	314	286	255	319	868.595	839.451	370.581	403.984	451.294	850.104	773.989	749.808	684.794	896.991	606.992	465.643	393.332	501.754	515.731	470.712	681.022	577.519	604.549
LMZ+LEZ measured	707.239	804.879	858.108	789.445	921.295	1060.19	595	537	494	495	525	465	506	1020.74	999.695	601.318	568.955	632.147	1042.18	975.574	937.406	858.144	1100.71	767.671	650.513	585.589	660.306	733.014	663.429	953.887	814.161	769.293
R^2 MZ	0.256263	0.0335179	0.0826226	0.122353	0.0697786	0.218894	0.0507349	0.0011986	0.160849	0.115447	0.15248	0.149232	0.633873	0.00107904	0.0734272	0.672491	0.0164103	0.750095	0.0542205	0.320459	0.0152208	0.0348128	0.0818858	0.00231839	0.0185794	0.000379267	0.020868	0.218869	0.412093	0.0852556	0.123801	0.0129853
R^2 EZ	0.935746	0.971515	0.954404	0.946478	0.947769	0.983128	0.933724	0.929209	0.975348	0.895735	0.934311	0.765046	0.881467	0.967998	0.920384	0.902419	0.967876	0.942168	0.887564	0.962514	0.886862	0.955819	0.94326	0.949492	0.936696	0.953672	0.890659	0.982214	0.953807	0.950892	0.903442	0.951903
Last cell	208.758	167.282	140.589	123.019	238.396	277.968	100	112	115	159	75	90	119	159.595	154.896	129.031	113.19	140.897	125.325	203.657	221.606	171.297	172.939	145.37	162.186	72.922	187.584	184.85	128.064	124.82	155.477	237.131

## Sheet: Day 6
Plant	1	2	3	4	5	6	7	8	9	10	11	12	13	14	15	16	17	18	19	20	21	22	23	24	25	26	27	28	29	30
Criterion	1	1	1	1	1	1	1	1	1	1	1	1	1	1	3	1	1	1	1	1	1	1	2	3	1	1	1	1	1	1
NMZ	24	29	33	29	25	29	41	41	43	39	43	40	38	34	31	21	22	30	26	22	34	25	44	21	24	25	32	32	28	29
NEZ	10	8	8	7	10	9	14	16	10	17	13	15	16	12	11	11	6	9	9	7	6	11	0	13	10	10	9	13	17	13
rMZ	1.00529	1.0079	1.00983	1.01783	1.00905	1.00217	1.00426	1.00276	1.01986	1.00324	1.00407	1.00338	1.00041	1.01393	1.00849	1.00128	1.01898	1.00367	1.01183	1.02258	1.02867	1.01419	1.05256	1.00714	1.00745	1.00864	1.0196	1.0001	1.00012	1.0006
l0MZ	7.72267	7.49758	7.07426	6.10277	6.57222	6.78925	5.53166	6.42625	5.52384	5.69579	6.10776	5.82508	6.0287	6.78251	9.14093	7.4916	7.41385	7.31427	6.97874	6.89226	4.92243	6.85836	3.66917	7.94828	6.74229	8.35263	6.08246	7.85876	7.12153	8.51948
rEZ	1.252	1.25075	1.25861	1.39336	1.24453	1.30632	1.26266	1.20876	1.29113	1.20474	1.25504	1.24559	1.21204	1.27998	1.29328	1.30124	1.38506	1.41731	1.37735	1.47859	1.57556	1.3241	0	1.24693	1.40514	1.35226	1.41528	1.26427	1.19093	1.23042
l0EZ	9.21792	9.37933	11.8542	10.3578	8.56249	8.05358	6.78904	7.73171	13.6637	7.71517	7.33133	7.25698	6.36417	11.909	11.18	7.79016	14.832	9.051	10.0369	11.5225	13.8934	9.84847	0	9.05673	9.21551	12.6365	11.3947	8.16843	7.27283	9.37319
LMZ measued	200	250	276	241	188	193	254.047	259.868	388.381	245.079	294.337	252.769	242.147	299.822	255.169	166.051	210.919	212.335	218.574	201.618	286.841	206.832	818.007	159.141	180.065	236.177	273.91	255.307	202.745	250.277
LEZ measured	410	235	306	348	378	357	866.622	948.158	761.324	1105.83	660.043	1047.71	806.382	1019.34	822.537	717.443	347.644	706.439	613.991	526.807	571.625	872.272	0	806.023	939.056	944.177	842.201	838.915	992.313	695.809
LMZ+LEZ measured	610	485	582	589	566	550	1120.67	1208.03	1149.7	1350.91	954.38	1300.48	1048.53	1319.17	1077.71	883.494	558.563	918.774	832.565	728.425	858.466	1079.1	0	965.164	1119.12	1180.35	1116.11	1094.22	1195.06	946.086
R^2 MZ	0.0442074	0.0728188	0.3905	0.173164	0.0775863	0.0163298	0.0458503	0.0136311	0.369576	0.0194765	0.0424496	0.0488194	0.000225299	0.265242	0.126241	0.000751762	0.13012	0.0243027	0.0956034	0.187934	0.552629	0.274436	0.554731	0.0389977	0.063143	0.0949113	0.392409	2.33088e-05	3.00141e-05	0.000600123
R^2 EZ	0.856828	0.896526	0.953146	0.911499	0.863045	0.95403	0.94331	0.897776	0.91492	0.924639	0.964438	0.906588	0.914948	0.969702	0.95719	0.810341	0.858215	0.950114	0.987718	0.947057	0.939408	0.951857	0	0.960834	0.965551	0.95675	0.952211	0.932514	0.850758	0.94699
Last cell	94	64	73	116	119	110	193.509	110.452	202.617	198.71	142.882	204.747	137.788	213.927	206.458	256.996	160.093	193.612	148.348	185.007	240.649	154.674	154.944	236.558	222.979	229.046	214.433	188.113	233.206	140.742
